# Supplementary material for: Evolution and structural diversity of the MotAB stator: insights into the origins of bacterial flagellar motility
Source: mBio. 2025 Sep 10;16(10):e03824-24. doi: 10.1128/mbio.03824-24 (PMC12505986; doi:10.1128/mbio.03824-24)
Supplement: Table S2 — List of species and genome accession IDs. [file mbio.03824-24-s0002.xls]

## Sheet: species_list
GenBank ID	RefSeq	FTP path	GenBank accession	Flagellum	Motility	Phylum	Class	Order	Family	Genus	Species	Strain	Reference	Notes
GCA_017498545.1	GCF_017498545.1	https://ftp.ncbi.nlm.nih.gov/genomes/all/GCA/017/498/545/GCA_017498545.1_ASM1749854v1	CP071793.1	No	Nonmotile	Acidobacteriota	Holophagae	Acanthopleuribacterales	Acanthopleuribacteraceae	Sulfidibacter	corallicola	M133
GCA_000022565.1	GCF_000022565.1	https://ftp.ncbi.nlm.nih.gov/genomes/all/GCA/000/022/565/GCA_000022565.1_ASM2256v1	CP001472.1	Yes	Motile	Acidobacteriota	Acidobacteriae	Acidobacteriales	Acidobacteriaceae	Acidobacterium	capsulatum	ATCC 51196
GCA_000265425.1	GCF_000265425.1	https://ftp.ncbi.nlm.nih.gov/genomes/all/GCA/000/265/425/GCA_000265425.1_ASM26542v1	CP003379.1	No	Motile	Acidobacteriota	Acidobacteriae	Acidobacteriales	Acidobacteriaceae	Terriglobus	roseus	DSM 18391
GCA_018304665.1	GCF_018304665.1	https://ftp.ncbi.nlm.nih.gov/genomes/all/GCA/018/304/665/GCA_018304665.1_ASM1830466v1	CP072632.1	Pilus?	Motile	Acidobacteriota	Acidobacteriae	Acidobacteriales	Acidobacteriaceae	Chloracidobacterium	thermophilum	strain B chromosome 1
GCA_003966975.1	GCF_003966975.1	https://ftp.ncbi.nlm.nih.gov/genomes/all/GCA/003/966/975/GCA_003966975.1_ASM396697v1	AP018437.1	No	Nonmotile	Chloroflexi	Anaerolineae	Anaerolineales	Anaerolineaceae	Pelolinea	submarina	MO-CFX1	Imachi et al 2014	Green non-sulfur bacteria
GCA_900184705.1	GCF_900184705.1	https://ftp.ncbi.nlm.nih.gov/genomes/all/GCA/900/184/705/GCA_900184705.1_CAMBI-1	LT859958.1	No	Nonmotile	Chloroflexi	Anaerolineae	Anaerolineales	Anaerolineaceae	Brevefilum	bacterium	CAMBI-1		Green non-sulfur bacteria
GCA_000008625.1	GCF_000008625.1	https://ftp.ncbi.nlm.nih.gov/genomes/all/GCA/000/008/625/GCA_000008625.1_ASM862v1	AE000657.1	Yes	Motile	Aquificota	Aquificae	Aquificales	Aquificaceae	Aquifex	aeolicus	VF5	Deckert et al 1998	hyperthermophilic
GCA_000008625.1	GCF_000008625.1	https://ftp.ncbi.nlm.nih.gov/genomes/all/GCA/000/008/625/GCA_000008625.1_ASM862v1	AE000667.1	Yes	Motile	Aquificota	Aquificae	Aquificales	Aquificaceae	Aquifex	aeolicus	VF5 plasmid ece1	Deckert et al 1999
GCA_000025605.1	GCF_000025605.1	https://ftp.ncbi.nlm.nih.gov/genomes/all/GCA/000/025/605/GCA_000025605.1_ASM2560v1	CP001931.1	Yes	Motile	Aquificota	Aquificae	Aquificales	Aquificaceae	Thermocrinis	albus	DSM 14484
GCA_000164905.1	GCF_000164905.1	https://ftp.ncbi.nlm.nih.gov/genomes/all/GCA/000/164/905/GCA_000164905.1_ASM16490v1	CP002221.1	No	Nonmotile	Aquificota	Aquificae	Aquificales	Aquificaceae	Hydrogenobacter	thermophilus	TK-6	Zeytun et al. 2011
GCA_000512735.1	GCF_000512735.1	https://ftp.ncbi.nlm.nih.gov/genomes/all/GCA/000/512/735/GCA_000512735.1_ASM51273v1	CP007028.1	Yes	Motile	Aquificota	Aquificae	Aquificales	Aquificaceae	Thermocrinis	ruber	DSM 23557
GCA_000009045.1	GCF_000009045.1	https://ftp.ncbi.nlm.nih.gov/genomes/all/GCA/000/009/045/GCA_000009045.1_ASM904v1	AL009126.3			Firmicutes	Bacilli	Bacillales	Bacillaceae	Bacillus	subtilis subsp. Subtilis	168		Low gc gram+
GCA_000013425.1	GCF_000013425.1	https://ftp.ncbi.nlm.nih.gov/genomes/all/GCA/000/013/425/GCA_000013425.1_ASM1342v1	CP000253.1			Firmicutes	Bacilli	Bacillales	Staphylococcaceae	Staphylococcus	aureus subsp. Aureus	NCTC 8325		Low gc gram+
GCA_000832905.1	GCF_000832905.1	https://ftp.ncbi.nlm.nih.gov/genomes/all/GCA/000/832/905/GCA_000832905.1_ASM83290v1	CP009709.1			Firmicutes	Bacilli	Bacillales	Bacillaceae	Weizmannia	coagulans	DSM 1 = ATCC 7050		Low gc gram+
GCA_002706795.1	GCF_002706795.1	https://ftp.ncbi.nlm.nih.gov/genomes/all/GCA/002/706/795/GCA_002706795.1_ASM270679v1	CP017705.1			Firmicutes	Bacilli	Bacillales	Paenibacillaceae	Brevibacillus	laterosporus	DSM 25		Low gc gram+
GCA_004636665.2	GCF_004636665.1	https://ftp.ncbi.nlm.nih.gov/genomes/all/GCA/004/636/665/GCA_004636665.2_ASM463666v2	CP095724.1			Firmicutes	Bacilli	Bacillales	Listeriaceae	Listeria	innocua	F6217		Low gc gram+
GCA_015097275.1	GCF_015097275.1	https://ftp.ncbi.nlm.nih.gov/genomes/all/GCA/015/097/275/GCA_015097275.1_ASM1509727v1	AP023322.1	No	Nonmotile	Bacteroidota	Bacteroidia	Bacteroidales	Barnesiellaceae	Coprobacter	secundus	subsp. similis 2CBH44
GCA_019930665.1	GCF_019930665.1	https://ftp.ncbi.nlm.nih.gov/genomes/all/GCA/019/930/665/GCA_019930665.1_ASM1993066v1	CP082886.1		Motile	Bacteroidota	Bacteroidia	Bacteroidales	Bacteroidaceae	Bacteroides	nordii	FDAARGOS_1461
GCA_000223215.1	GCF_000223215.1	https://ftp.ncbi.nlm.nih.gov/genomes/all/GCA/000/223/215/GCA_000223215.1_ASM22321v1	CP002874.1			Spirochaetes		Brachyspirales	Brachyspiraceae	Brachyspira	intermedia	PWS/A
GCA_000223215.1	GCF_000223215.1	https://ftp.ncbi.nlm.nih.gov/genomes/all/GCA/000/223/215/GCA_000223215.1_ASM22321v1	CP002875.1			Spirochaetes		Brachyspirales	Brachyspiraceae	Brachyspira	intermedia	PWS/A plasmid
GCA_000319185.1	GCF_000319185.1	https://ftp.ncbi.nlm.nih.gov/genomes/all/GCA/000/319/185/GCA_000319185.1_ASM31918v1	HE793032.1			Spirochaetes		Brachyspirales	Brachyspiraceae	Brachyspira	pilosicoli	WesB
GCF_003258315.1	GCF_003258315.1	https://ftp.ncbi.nlm.nih.gov/genomes/all/GCA/003/258/315/GCA_003258315.1_ASM325831v1	CP030032.1	No	Nonmotile	Proteobacteria	Deltaproteobacteria	Bradymonadales	Bradymonadaceae	Bradymonas	sediminis	FA350	Wang et al 2015
GCA_015277775.1	GCF_015277775.1	https://ftp.ncbi.nlm.nih.gov/genomes/all/GCA/015/277/775/GCA_015277775.1_ASM1527777v1	CP063849.1	No	Nonmotile	Acidobacteriota	Acidobacteriae	Bryobacterales	Bryobacteraceae	Paludibaculum	fermentans	P105
GCA_015277775.1	GCF_015277775.1	https://ftp.ncbi.nlm.nih.gov/genomes/all/GCA/015/277/775/GCA_015277775.1_ASM1527777v1	CP063850.1	No	Nonmotile	Acidobacteriota	Acidobacteriae	Bryobacterales	Bryobacteraceae	Paludibaculum	fermentans	P105 plasmid pPfer1
GCA_001955715.1	GCF_001955715.1	https://ftp.ncbi.nlm.nih.gov/genomes/all/GCA/001/955/715/GCA_001955715.1_ASM195571v1	CP019239.1			Proteobacteria	Betaproteobacteria	Burkholderiales	Comamonadaceae	Rhodoferax	saidenbachensis	DSM 22694
GCA_002762215.1	GCF_002762215.1	https://ftp.ncbi.nlm.nih.gov/genomes/all/GCA/002/762/215/GCA_002762215.1_ASM276221v1	CP024645.1			Proteobacteria	Betaproteobacteria	Burkholderiales		Rhizobacter	gummiphilus	NBRC 109400
GCA_020162115.1	GCF_020162115.1	https://ftp.ncbi.nlm.nih.gov/genomes/all/GCA/020/162/115/GCA_020162115.1_ASM2016211v1	CP083911.1			Proteobacteria	Betaproteobacteria	Burkholderiales		Tepidimonas	taiwanensis	LMG 22826
GCA_000281175.1	GCF_000281175.1	https://ftp.ncbi.nlm.nih.gov/genomes/all/GCA/000/281/175/GCA_000281175.1_ASM28117v1	AP012337.1	No	Nonmotile	Chloroflexi	Caldilineae	Caldilineales	Caldilineaceae	Caldilinea	aerophila	DSM 14535 = NBRC 104270		Green non-sulfur bacteria
GCA_000009085.1	GCF_000009085.1	https://ftp.ncbi.nlm.nih.gov/genomes/all/GCA/000/009/085/GCA_000009085.1_ASM908v1	AL111168.1			Proteobacteria	Epsilonproteobacteria	Campylobacterales	Campylobacteraceae	Campylobacter	jejuni subsp. Jejuni	NCTC 11168	Purple bacteria and relatives
GCA_000092245.1	GCF_000092245.1	https://ftp.ncbi.nlm.nih.gov/genomes/all/GCA/000/092/245/GCA_000092245.1_ASM9224v1	CP001999.1	Yes	Motile	Campylobacterota	Epsilonproteobacteria	Campylobacterales	Arcobacteraceae	Arcobacter	nitrofigilis	DSM 7299
GCA_000147355.1	GCF_000147355.1	https://ftp.ncbi.nlm.nih.gov/genomes/all/GCA/000/147/355/GCA_000147355.1_ASM14735v1	CP002205.1		Motile	Campylobacterota	Epsilonproteobacteria	Campylobacterales	Thiovulaceae	Sulfurimonas	autotrophica	DSM 16294
GCA_000987835.1	GCF_000987835.1	https://ftp.ncbi.nlm.nih.gov/genomes/all/GCA/000/987/835/GCA_000987835.1_ASM98783v1	CP011308.1	No	Nonmotile	Campylobacterota	Epsilonproteobacteria	Campylobacterales	Sulfurovaceae	Sulfurovum	lithotrophicum	ATCC BAA-797
GCA_001298465.1	GCF_001298465.1	https://ftp.ncbi.nlm.nih.gov/genomes/all/GCA/001/298/465/GCA_001298465.1_ASM129846v1	CP012541.1	Yes	Motile	Campylobacterota	Epsilonproteobacteria	Campylobacterales	Campylobacteraceae	Campylobacter	concisus	ATCC 33237
GCA_001723605.1	GCF_001723605.1	https://ftp.ncbi.nlm.nih.gov/genomes/all/GCA/001/723/605/GCA_001723605.1_ASM172360v1	CP017111.1		Motile	Campylobacterota	Epsilonproteobacteria	Campylobacterales	Sulfurospirillaceae	Sulfurospirillum	halorespirans	DSM 13726
GCA_001029675.1	N/A	https://ftp.ncbi.nlm.nih.gov/genomes/all/GCA/001/029/675/GCA_001029675.1_ASM102967v1	CP011210.1			Patescibacteria (CPR)	Candidatus Beckwithbacteria	Candidatus Beckwithbacteria	Candidatus Beckwithbacteria	Candidatus Beckwithbacteria	Candidatus Beckwithbacteria	GW2011_GWC1_49_16
GCA_016699465.1	N/A	https://ftp.ncbi.nlm.nih.gov/genomes/all/GCA/016/699/465/GCA_016699465.1_ASM1669946v1	CP064977.1			Patescibacteria (CPR)	Candidatus Campbellbacteria	Candidatus Campbellbacteria	Candidatus Campbellbacteria	Candidatus Campbellbacteria	Candidatus Campbellbacteria	isolate EsbW_18-Q3-R4-48_MAXAC.283_fly_man
GCA_016699775.1	N/A	https://ftp.ncbi.nlm.nih.gov/genomes/all/GCA/016/699/775/GCA_016699775.1_ASM1669977v1	CP065010.1			Patescibacteria (CPR)	Candidatus Falkowbacteria	Candidatus Falkowbacteria	Candidatus Falkowbacteria	Candidatus Falkowbacteria	Candidatus Falkowbacteria	Mari_18-Q3-R65-66_BAT3C.341_fly
GCA_004563595.2	N/A	https://ftp.ncbi.nlm.nih.gov/genomes/all/GCA/004/563/595/GCA_004563595.2_ASM456359v2	CP042461.1			Patescibacteria group	Candidatus Gracilibacteria	Candidatus Gracilibacteria	Candidatus Gracilibacteria	Candidatus Gracilibacteria	28_42_T64
GCA_004563595.2	GCF_004563595.2	https://ftp.ncbi.nlm.nih.gov/genomes/all/GCA/004/563/595/GCA_004563595.2_ASM456359v2	CP042461.1			Patescibacteria (CPR)	Candidatus Gracilibacteria	Candidatus Gracilibacteria	Candidatus Gracilibacteria	Candidatus Gracilibacteria	Candidatus Gracilibacteria	28_42_T64
GCA_016699245.1	N/A	https://ftp.ncbi.nlm.nih.gov/genomes/all/GCA/016/699/245/GCA_016699245.1_ASM1669924v1	CP064968.1			Patescibacteria (CPR)	Candidatus Kaiserbacteria	Candidatus Kaiserbacteria	Candidatus Kaiserbacteria	Candidatus Kaiserbacteria	Candidatus Kaiserbacteria	isolate Damh_18-Q3-R51-60_MAXAC.235_fly
GCA_016699425.1	N/A	https://ftp.ncbi.nlm.nih.gov/genomes/all/GCA/016/699/425/GCA_016699425.1_ASM1669942v1	CP064975.1			Patescibacteria group	Candidatus Moranbacteria	Candidatus Moranbacteria	Candidatus Moranbacteria	Candidatus Moranbacteria	isolate EsbW_18-Q3-R4-48_MAXAC.278_cln
GCA_016699425.1	N/A	https://ftp.ncbi.nlm.nih.gov/genomes/all/GCA/016/699/425/GCA_016699425.1_ASM1669942v1	CP064975.1			Patescibacteria (CPR)	Candidatus Moranbacteria	Candidatus Moranbacteria	Candidatus Moranbacteria	Candidatus Moranbacteria	Candidatus Moranbacteria	isolate EsbW_18-Q3-R4-48_MAXAC.278_cln
GCA_022530585.1	N/A	https://ftp.ncbi.nlm.nih.gov/genomes/all/GCA/022/530/585/GCA_022530585.1_ASM2253058v1	CP092821.1			Patescibacteria (CPR)	Candidatus Nealsonbacteria	Candidatus Nealsonbacteria	Candidatus Nealsonbacteria	Candidatus Nealsonbacteria	Candidatus Nealsonbacteria	isolate DGGOD1a
GCA_023898465.1	N/A	https://ftp.ncbi.nlm.nih.gov/genomes/all/GCA/023/898/465/GCA_023898465.1_ASM2389846v1	CP060223.1			Patescibacteria (CPR)	Candidatus Nomurabacteria	Candidatus Nomurabacteria	Candidatus Nomurabacteria	Candidatus Nomurabacteria	Candidatus Nomurabacteria	isolate HK-STAS-PATE-3
GCA_023898645.1	N/A	https://ftp.ncbi.nlm.nih.gov/genomes/all/GCA/023/898/645/GCA_023898645.1_ASM2389864v1	CP060232.1			Patescibacteria group	Candidatus Nomurabacteria	Candidatus Nomurabacteria	Candidatus Nomurabacteria	Candidatus Nomurabacteria	isolate HK-STAS-PATE-40
GCA_016700135.1	N/A	https://ftp.ncbi.nlm.nih.gov/genomes/all/GCA/016/700/135/GCA_016700135.1_ASM1670013v1	CP065004.1			Patescibacteria group	Candidatus Roizmanbacteria	Candidatus Roizmanbacteria	Candidatus Roizmanbacteria	Candidatus Roizmanbacteria	isolate Kalu_18-Q3-R12-55_MAXAC.194_uni
GCA_016700135.1	N/A	https://ftp.ncbi.nlm.nih.gov/genomes/all/GCA/016/700/135/GCA_016700135.1_ASM1670013v1	CP065004.1			Patescibacteria (CPR)	Candidatus Roizmanbacteria	Candidatus Roizmanbacteria	Candidatus Roizmanbacteria	Candidatus Roizmanbacteria	Candidatus Roizmanbacteria	isolate Kalu_18-Q3-R12-55_MAXAC.194_uni
GCA_016699205.1	N/A	https://ftp.ncbi.nlm.nih.gov/genomes/all/GCA/016/699/205/GCA_016699205.1_ASM1669920v1	CP064964.1			Patescibacteria (CPR)	Candidatus Uhrbacteria	Candidatus Uhrbacteria	Candidatus Uhrbacteria	Candidatus Uhrbacteria	Candidatus Uhrbacteria	isolate Bjer_18-Q3-R1-45_BAT3C.201_fly
GCA_016700095.1	N/A	https://ftp.ncbi.nlm.nih.gov/genomes/all/GCA/016/700/095/GCA_016700095.1_ASM1670009v1	CP065002.1			Patescibacteria group	Candidatus Woesebacteria	Candidatus Woesebacteria	Candidatus Woesebacteria	Candidatus Woesebacteria	isolate Kalu_18-Q3-R12-55_MAXAC.182_cln
GCA_016700095.1	GCF_016700095.1	https://ftp.ncbi.nlm.nih.gov/genomes/all/GCA/016/700/095/GCA_016700095.1_ASM1670009v1	CP065002.1			Patescibacteria (CPR)	Candidatus Woesebacteria	Candidatus Woesebacteria	Candidatus Woesebacteria	Candidatus Woesebacteria	Candidatus Woesebacteria	isolate Kalu_18-Q3-R12-55_MAXAC.182_cln
GCA_001029635.1	N/A	https://ftp.ncbi.nlm.nih.gov/genomes/all/GCA/001/029/635/GCA_001029635.1_ASM102963v1	CP011209.1			Patescibacteria (CPR)	Candidatus Wolfebacteria	Candidatus Wolfebacteria	Candidatus Wolfebacteria	Candidatus Wolfebacteria	Candidatus Wolfebacteria	GW2011_GWB1_47_1
GCA_000022005.1	GCF_000022005.1	https://ftp.ncbi.nlm.nih.gov/genomes/all/GCA/000/022/005/GCA_000022005.1_ASM2200v1	CP001340.1			Proteobacteria	Alphaproteobacteria	Caulobacterales	Caulobacteraceae	Caulobacter	crescentus	NA1000	Purple bacteria and relatives
GCA_000144605.1	GCF_000144605.1	https://ftp.ncbi.nlm.nih.gov/genomes/all/GCA/000/144/605/GCA_000144605.1_ASM14460v1	CP002102.1			Proteobacteria	Alphaproteobacteria	Caulobacterales	Caulobacteraceae	Brevundimonas	subvibrioides	ATCC 15264
GCA_000246855.1	GCF_000246855.1	https://ftp.ncbi.nlm.nih.gov/genomes/all/GCA/000/246/855/GCA_000246855.1_ASM24685v1	CP003178.1	No	Nonmotile	Bacteroidota	Chitinophagia	Chitinophagales	Chitinophagaceae	Niastella	koreensis	GR20-10
GCA_000007205.1	GCF_000007205.1	https://ftp.ncbi.nlm.nih.gov/genomes/all/GCA/000/007/205/GCA_000007205.1_ASM720v1	AE009440.1	No	Nonmotile	Chlamydiae	Chlamydiae	Chlamydiales	Chlamydiaceae	Chlamydia	pneumoniae	TW-183
GCA_000008725.1	GCF_000008725.1	https://ftp.ncbi.nlm.nih.gov/genomes/all/GCA/000/008/725/GCA_000008725.1_ASM872v1	AE001273.1	No	Nonmotile	Chlamydiae	Chlamydiae	Chlamydiales	Chlamydiaceae	Chlamydia	trachomatis	D/UW-3/CX
GCA_000253035.1	GCF_000253035.1	https://ftp.ncbi.nlm.nih.gov/genomes/all/GCA/000/253/035/GCA_000253035.1_ASM25303v1	FR872580.1	No	Nonmotile	Chlamydiae	Chlamydiae	Chlamydiales	Chlamydiaceae	Parachlamydia	acanthamoebae	UV-7
GCA_000470765.1	GCF_000470765.1	https://ftp.ncbi.nlm.nih.gov/genomes/all/GCA/000/470/765/GCA_000470765.1_ASM47076v1	CP004033.1	No	Nonmotile	Chlamydiae	Chlamydiae	Chlamydiales	Chlamydiaceae	Chlamydia	pecorum	PV3056/3
GCA_002997735.1	GCF_002997735.1	https://ftp.ncbi.nlm.nih.gov/genomes/all/GCA/002/997/735/GCA_002997735.1_ASM299773v1	CP027206.1	No	Nonmotile	Chlamydiae	Chlamydiae	Chlamydiales	Chlamydiaceae	Chlamydia	muridarum	Nigg isolate CM021
GCA_000015125.1	GCF_000015125.1	https://ftp.ncbi.nlm.nih.gov/genomes/all/GCA/000/015/125/GCA_000015125.1_ASM1512v1	CP000492.1	No	Nonmotile	Chlorobi	Chlorobia	Chlorobiales	Chlorobiaceae	Chlorobium	phaeobacteroides	DSM 266	Green sulfur bacteria
GCA_000020465.1	GCF_000020465.1	https://ftp.ncbi.nlm.nih.gov/genomes/all/GCA/000/020/465/GCA_000020465.1_ASM2046v1	CP001097.1	No	Nonmotile	Chlorobi	Chlorobia	Chlorobiales	Chlorobiaceae	Chlorobium	limicola	DSM 245	Green sulfur bacteria
GCA_000020505.1	GCF_000020505.1	https://ftp.ncbi.nlm.nih.gov/genomes/all/GCA/000/020/505/GCA_000020505.1_ASM2050v1	CP001099.1	No	Nonmotile	Chlorobi	Chlorobia	Chlorobiales	Chlorobiaceae	Chlorobaculum	parvum	NCIB 8327	Green sulfur bacteria
GCA_000020525.1	GCF_000020525.1	https://ftp.ncbi.nlm.nih.gov/genomes/all/GCA/000/020/525/GCA_000020525.1_ASM2052v1	CP001100.1	No	Motile	Chlorobi	Chlorobia	Chlorobiales	Chlorobiaceae	Chloroherpeton	thalassium	ATCC 35110	Green sulfur bacteria
GCA_000020645.1	GCF_000020645.1	https://ftp.ncbi.nlm.nih.gov/genomes/all/GCA/000/020/645/GCA_000020645.1_ASM2064v1	CP001110.1	No	Nonmotile	Chlorobi	Chlorobia	Chlorobiales	Chlorobiaceae	Pelodictyon	phaeoclathratiforme	BU-1	Green sulfur bacteria
GCA_000018865.1	GCF_000018865.1	https://ftp.ncbi.nlm.nih.gov/genomes/all/GCA/000/018/865/GCA_000018865.1_ASM1886v1	CP000909.1	No	Nonmotile	Chloroflexi	Chloroflexia	Chloroflexales	Chloroflexaceae	Chloroflexus	aurantiacus	J-10-fl		Green non-sulfur bacteria, thermophilic
GCA_000427095.1	GCF_000427095.1	https://ftp.ncbi.nlm.nih.gov/genomes/all/GCA/000/427/095/GCA_000427095.1_T49	HF951689.1	No	Motile	Armatimonadetes	Chthonomonadetes	Chthonomonadales	Chthonomonadaceae	Chthonomonas	calidirosea	T49	Lee et al 2011	Recently described phylum. Thermophyle, NZ
GCA_000023145.1	GCF_000023145.1	https://ftp.ncbi.nlm.nih.gov/genomes/all/GCA/000/023/145/GCA_000023145.1_ASM2314v1	CP001620.1	No	Nonmotile	Actinobacteriota	Actinobacteria	Corynebacteriales	Corynebacteriaceae	Corynebacterium	kroppenstedtii	DSM 44385
GCA_000195955.2	GCF_000195955.2	https://ftp.ncbi.nlm.nih.gov/genomes/all/GCA/000/195/955/GCA_000195955.2_ASM19595v2	AL123456.3	No	Nonmotile	Actinobacteriota	Actinobacteria	Corynebacteriales	Mycobacteriaceae	Mycobacterium	tuberculosis	H37Rv
GCA_000014145.1	GCF_000014145.1	https://ftp.ncbi.nlm.nih.gov/genomes/all/GCA/000/014/145/GCA_000014145.1_ASM1414v1	CP000383.1	No	Nonmotile	Bacteroidota	Cytophagia	Cytophagales	Cytophagaceae	Cytophaga	hutchinsonii	ATCC 33406
GCA_000973725.1	GCF_000973725.1	https://ftp.ncbi.nlm.nih.gov/genomes/all/GCA/000/973/725/GCA_000973725.1_ASM97372v1	CP009621.1	Yes	Motile	Bacteroidota	Cytophagia	Cytophagales	Hymenobacteraceae	Pontibacter	korlensis	X14-1T
GCA_000025725.1	GCF_000025725.1	https://ftp.ncbi.nlm.nih.gov/genomes/all/GCA/000/025/725/GCA_000025725.1_ASM2572v1	CP001968.1	Yes	Motile		Deferribacteres	Deferribacterales	Geovibrionaceae	Denitrovibrio	acetiphilus	DSM 12809
GCA_000218625.1	GCF_000218625.1	https://ftp.ncbi.nlm.nih.gov/genomes/all/GCA/000/218/625/GCA_000218625.1_ASM21862v1	CP002858.1	No	Nonmotile		Deferribacteres	Deferribacterales	Flexistipitaceae	Flexistipes	sinusarabici	DSM 4947
GCA_000487995.2	GCF_000487995.2	https://ftp.ncbi.nlm.nih.gov/genomes/all/GCA/000/487/995/GCA_000487995.2_ASM48799v2	CP097562.1	Yes	Motile		Deferribacteres	Deferribacterales	Mucispirillaceae	Mucispirillum	schaedleri	ASF457	Herp et al 2021	Inhabit the mammalian gastrointestinal tract
GCA_004087915.1	GCF_004087915.1	https://ftp.ncbi.nlm.nih.gov/genomes/all/GCA/004/087/915/GCA_004087915.1_ASM408791v1	CP035108.1	Yes	Motile		Deferribacteres	Deferribacterales	Geovibrionaceae	Geovibrio	thiophilus	DSM 11263
GCA_000186385.1	GCF_000186385.1	https://ftp.ncbi.nlm.nih.gov/genomes/all/GCA/000/186/385/GCA_000186385.1_ASM18638v1	CP002454.1	No	Nonmotile	Deinococcus-Thermus	Deinococci	Deinococcales	Deinococcaceae	Deinococcus	maricopensis	DSM 21211
GCA_000800395.1	GCF_000800395.1	https://ftp.ncbi.nlm.nih.gov/genomes/all/GCA/000/800/395/GCA_000800395.1_ASM80039v1	CP010028.1	Yes	Motile	Deinococcus-Thermus	Deinococci	Deinococcales	Deinococcaceae	Deinococcus	radiopugnans	DY59
GCA_001507665.1	GCF_001507665.1	https://ftp.ncbi.nlm.nih.gov/genomes/all/GCA/001/507/665/GCA_001507665.1_ASM150766v1	CP013910.1	No	Nonmotile	Deinococcus-Thermus	Deinococci	Deinococcales	Deinococcaceae	Deinococcus	actinosclerus	BM2	Joo et al 2016	Isolated from soil in South Korea. They showed strong resistance to gamma radiation
GCA_000025945.1	GCF_000025945.1	https://ftp.ncbi.nlm.nih.gov/genomes/all/GCA/000/025/945/GCA_000025945.1_ASM2594v1			Motile	Proteobacteria	Deltaproteobacteria	Desulfuromonadales	Desulfobacteraceae	Desulfotalea	psychrophila	LSv54		sulphate reducing bacterium from permanently cold Arctic sediments, has the largest of all known flagellin genes
GCA_000007985.2	GCF_000007985.2	https://ftp.ncbi.nlm.nih.gov/genomes/all/GCA/000/007/985/GCA_000007985.2_ASM798v2	AE017180.2	Yes	Motile	Proteobacteria	Deltaproteobacteria	Desulfuromonadales	Geobacteraceae	Geobacter	sulfurreducens	PCA		Ability to conduct electricity, potential microbial fuel cell (MFC).
GCA_002009335.2	GCF_002009335.2	https://ftp.ncbi.nlm.nih.gov/genomes/all/GCA/002/009/335/GCA_002009335.2_ASM200933v2	CP019913.2			Proteobacteria	Deltaproteobacteria	Desulfuromonadales	Desulfobacteraceae	Desulfococcus	multivorans	DSM 2059		sulfate-reducing bacterium from the genus of Desulfococcus which has been isolated from a sewage digester in Germany
GCA_000020145.1	GCF_000020145.1	https://ftp.ncbi.nlm.nih.gov/genomes/all/GCA/000/020/145/GCA_000020145.1_ASM2014v1	CP001055.1			Elusimicrobia	Elusimicrobia	Elusimicrobiales	Elusimicrobiaceae	Elusimicrobium	minutum	Pei191
GCA_001027545.1	GCF_001027545.1	https://ftp.ncbi.nlm.nih.gov/genomes/all/GCA/001/027/545/GCA_001027545.1_ASM102754v1	CP009498.1			Elusimicrobia	Endomicrobia	Endomicrobiales	Endomicrobiaceae	Endomicrobium	proavitum	Rsa215
GCA_008120875.1	GCF_008120875.1	https://ftp.ncbi.nlm.nih.gov/genomes/all/GCA/008/120/875/GCA_008120875.1_ASM812087v1	CP043306.1		Motile	Proteobacteria	Gammaproteobacteria	Cellvibrionales	Cellvibrionaceae	Cellvibrio	japonicus	ADPT1-KOJIBIOSE		saprophytic soil bacterium
GCA_000005845.2	GCF_000005845.2	https://ftp.ncbi.nlm.nih.gov/genomes/all/GCA/000/005/845/GCA_000005845.2_ASM584v2	U00096.3	Yes	Motile	Proteobacteria	Gammaproteobacteria	Enterobacterales	Enterobacteriaceae	Escherichia	coli	K-12 substr. MG1655	Purple bacteria and relatives
GCA_017298715.1	GCF_017298715.1	https://ftp.ncbi.nlm.nih.gov/genomes/all/GCA/017/298/715/GCA_017298715.1_ASM1729871v1				Proteobacteria	Gammaproteobacteria	Enterobacterales	Enterobacteriaceae	Serratia	marcescens subsp. marcescens	str. ATCC 13880
GCA_000007365.1	GCF_000007365.1	https://ftp.ncbi.nlm.nih.gov/genomes/all/GCA/000/007/365/GCA_000007365.1_ASM736v1	AE013218.1	No	Nonmotile	Proteobacteria	Gammaproteobacteria	Enterobacterales	Erwiniaceae	Buchnera	aphidicola	Sg (Schizaphis graminum)
GCA_000007545.1	GCF_000007545.1	https://ftp.ncbi.nlm.nih.gov/genomes/all/GCA/000/007/545/GCA_000007545.1_ASM754v1	AE014613.1			Proteobacteria	Gammaproteobacteria	Enterobacterales	Enterobacteriaceae	Salmonella	enterica subsp. Enterica	serovar Typhi Ty2
GCA_000009605.1	GCF_000009605.1	https://ftp.ncbi.nlm.nih.gov/genomes/all/GCA/000/009/605/GCA_000009605.1_ASM960v1	BA000003.2	No	Nonmotile	Proteobacteria	Gammaproteobacteria	Enterobacterales	Erwiniaceae	Buchnera	aphidicola	APS (Acyrthosiphon pisum) chromosome
GCA_000009605.1	GCF_000009605.1	https://ftp.ncbi.nlm.nih.gov/genomes/all/GCA/000/009/605/GCA_000009605.1_ASM960v2	AP001071.1	No	Nonmotile	Proteobacteria	Gammaproteobacteria	Enterobacterales	Erwiniaceae	Buchnera	aphidicola	APS (Acyrthosiphon pisum) plasmid pLeu
GCA_000009605.1	GCF_000009605.1	https://ftp.ncbi.nlm.nih.gov/genomes/all/GCA/000/009/605/GCA_000009605.1_ASM960v3	AP001070.1	No	Nonmotile	Proteobacteria	Gammaproteobacteria	Enterobacterales	Erwiniaceae	Buchnera	aphidicola	APS (Acyrthosiphon pisum) plasmid pTrp
GCA_000834295.1	GCF_000834295.1	https://ftp.ncbi.nlm.nih.gov/genomes/all/GCA/000/834/295/GCA_000834295.1_ASM83429v1	CP009712.1	No	Nonmotile	Proteobacteria	Gammaproteobacteria	Enterobacterales	Yersiniaceae	Yersinia	pseudotuberculosis	IP 32953
GCA_000834295.1	GCF_000834295.1	https://ftp.ncbi.nlm.nih.gov/genomes/all/GCA/000/834/295/GCA_000834295.1_ASM83429v2	CP009711.1	No	Nonmotile	Proteobacteria	Gammaproteobacteria	Enterobacterales	Yersiniaceae	Yersinia	pseudotuberculosis	IP 32953 plasmid pYAC_1
GCA_000834295.1	GCF_000834295.1	https://ftp.ncbi.nlm.nih.gov/genomes/all/GCA/000/834/295/GCA_000834295.1_ASM83429v3	CP009710.1	No	Nonmotile	Proteobacteria	Gammaproteobacteria	Enterobacterales	Yersiniaceae	Yersinia	pseudotuberculosis	IP 32953 plasmid pYAC_2
GCA_000834775.1	GCF_000834775.1	https://ftp.ncbi.nlm.nih.gov/genomes/all/GCA/000/834/775/GCA_000834775.1_ASM83477v1	CP009844.1			Proteobacteria	Gammaproteobacteria	Enterobacterales	Yersiniaceae	Yersinia	pestis	Dodson
GCA_000834775.1	GCF_000834775.1	https://ftp.ncbi.nlm.nih.gov/genomes/all/GCA/000/834/775/GCA_000834775.1_ASM83477v2	CP009842.1			Proteobacteria	Gammaproteobacteria	Enterobacterales	Yersiniaceae	Yersinia	pestis	Dodson plasmid pCD
GCA_000834775.1	GCF_000834775.1	https://ftp.ncbi.nlm.nih.gov/genomes/all/GCA/000/834/775/GCA_000834775.1_ASM83477v3	CP009843.1			Proteobacteria	Gammaproteobacteria	Enterobacterales	Yersiniaceae	Yersinia	pestis	Dodson plasmid pMT
GCA_013374815.1	GCF_013374815.1	https://ftp.ncbi.nlm.nih.gov/genomes/all/GCA/013/374/815/GCA_013374815.1_ASM1337481v1	CP055292.1			Proteobacteria	Gammaproteobacteria	Enterobacterales	Enterobacteriaceae	Shigella	sonnei	SE6-1
GCA_019048125.1	GCF_019048125.1	https://ftp.ncbi.nlm.nih.gov/genomes/all/GCA/019/048/125/GCA_019048125.1_ASM1904812v1	CP077293.1			Proteobacteria	Gammaproteobacteria	Enterobacterales	Enterobacteriaceae	Klebsiella	aerogenes	FDAARGOS 1442
GCA_013046825.1	GCF_013046825.1	https://ftp.ncbi.nlm.nih.gov/genomes/all/GCA/013/046/825/GCA_013046825.1_ASM1304682v1	CP053187.1			Firmicutes	Erysipelotrichia	Erysipelotrichales	Turicibacteraceae	Turicibacter	sanguinis	MOL361
GCA_000009905.1	GCF_000009905.1	https://ftp.ncbi.nlm.nih.gov/genomes/all/GCA/000/009/905/GCA_000009905.1_ASM990v1	AP006840.1			Firmicutes	Clostridia	Eubacteriales	Symbiobacteriaceae	Symbiobacterium	thermophilum	IAM 14863		Low gc gram+
GCA_000021925.1	GCF_000021925.1	https://ftp.ncbi.nlm.nih.gov/genomes/all/GCA/000/021/925/GCA_000021925.1_ASM2192v1	CP001336.1			Firmicutes	Clostridia	Eubacteriales	Desulfitobacteriaceae	Desulfitobacterium	hafniense	DCB-2		Low gc gram+
GCA_001484725.1	GCF_001484725.1	https://ftp.ncbi.nlm.nih.gov/genomes/all/GCA/001/484/725/GCA_001484725.1_ASM148472v1	CP012395.1			Firmicutes	Clostridia	Eubacteriales	Clostridiaceae	Clostridium	autoethanogenum	DSM 10061		Low gc gram+
GCA_002874775.1	GCF_002874775.1	https://ftp.ncbi.nlm.nih.gov/genomes/all/GCA/002/874/775/GCA_002874775.1_ASM287477v1	CP020991.1			Firmicutes	Clostridia	Eubacteriales	Oscillospiraceae	Monoglobus	pectinilyticus	14		Low gc gram+
GCA_000024665.1	GCF_000024665.1	https://ftp.ncbi.nlm.nih.gov/genomes/all/GCA/000/024/665/GCA_000024665.1_ASM2466v1	CP001792.1			Fibrobacteres		Fibrobacterales	Fibrobacteraceae	Fibrobacter	succinogenes subsp. Succinogenes	S85
GCA_016699655.1	N/A	https://ftp.ncbi.nlm.nih.gov/genomes/all/GCA/016/699/655/GCA_016699655.1_ASM1669965v1	CP064986.1			Fibrobacteres		Fibrobacterales	Fibrobacteraceae	Fibrobacter	sp	Fred_18-Q3-R57-64_MAXAC.109_cln
GCA_000724625.1	GCF_000724625.1	https://ftp.ncbi.nlm.nih.gov/genomes/all/GCA/000/724/625/GCA_000724625.1_ASM72462v1	CP007139.1	No	Nonmotile	Armatimonadetes	Fimbriimonadia	Fimbriimonadales	Fimbriimonadaceae	Fimbriimonas	ginsengisoli	Gsoil 348	Wan-Taek et al 2012	Recently described phylum
GCA_000023905.1	GCF_000023905.1	https://ftp.ncbi.nlm.nih.gov/genomes/all/GCA/000/023/905/GCA_000023905.1_ASM2390v1	CP001685.1			Fusobacteria	Fusobacteria	Fusobacteriales	Leptotrichiaceae	Leptotrichia	buccalis	DSM 1135
GCA_000973085.1	GCF_000973085.1	https://ftp.ncbi.nlm.nih.gov/genomes/all/GCA/000/973/085/GCA_000973085.1_ASM97308v1	CP011280.1			Fusobacteria	Fusobacteria	Fusobacteriales	Leptotrichiaceae	Sneathia	vaginalis	SN35
GCA_003019675.1	GCF_003019675.1	https://ftp.ncbi.nlm.nih.gov/genomes/all/GCA/003/019/675/GCA_003019675.1_ASM301967v1	CP028105.1			Fusobacteria	Fusobacteria	Fusobacteriales	Fusobacteriaceae	Fusobacterium	ulcerans	ATCC 49185
GCA_007990505.1	GCF_007990505.1	https://ftp.ncbi.nlm.nih.gov/genomes/all/GCA/007/990/505/GCA_007990505.1_ASM799050v1	AP019822.1			Fusobacteria	Fusobacteria	Fusobacteriales	Leptotrichiaceae	Pseudoleptotrichia	goodfellowii	JCM16774
GCA_016724785.1	GCF_016724785.1	https://ftp.ncbi.nlm.nih.gov/genomes/all/GCA/016/724/785/GCA_016724785.1_ASM1672478v1	CP068114.1			Fusobacteria	Fusobacteria	Fusobacteriales	Fusobacteriaceae	Fusobacterium	canifelinum	FDAARGOS_1126
GCA_018398935.1	GCF_018398935.1	https://ftp.ncbi.nlm.nih.gov/genomes/all/GCA/018/398/935/GCA_018398935.1_ASM1839893v1	CP074694.1			Planctomycetes	Planctomycetia	Gemmatales	Gemmataceae	Telmatocola	sphagniphila	SP2T
GCA_018398935.1		https://ftp.ncbi.nlm.nih.gov/genomes/all/GCA/018/398/935/GCA_018398935.1_ASM1839893v1	CP074694.1			Planctomycetes	Planctomycetia	Gemmatales	Gemmataceae	Telmatocola	sphagniphila	SP2T
GCA_000010305.1	GCF_000010305.1	https://ftp.ncbi.nlm.nih.gov/genomes/all/GCA/000/010/305/GCA_000010305.1_ASM1030v1	AP009153.1			Gemmatimonadetes		Gemmatimonadales	Gemmatimonadaceae	Gemmatimonas	aurantiaca	T-27
GCA_000695095.2	GCF_000695095.2	https://ftp.ncbi.nlm.nih.gov/genomes/all/GCA/000/695/095/GCA_000695095.2_ASM69509v2	CP011454.1			Gemmatimonadetes		Gemmatimonadales	Gemmatimonadaceae	Gemmatimonas	phototrophica	AP64
GCA_013004105.1	GCF_013004105.1	https://ftp.ncbi.nlm.nih.gov/genomes/all/GCA/013/004/105/GCA_013004105.1_ASM1300410v1	CP053085.1			Gemmatimonadetes		Gemmatimonadales	Gemmatimonadaceae	Gemmatimonas	groenlandica	TET16
GCA_000011385.1	GCF_000011385.1	https://ftp.ncbi.nlm.nih.gov/genomes/all/GCA/000/011/385/GCA_000011385.1_ASM1138v1	BA000045.2	No	Nonmotile	Cyanobacteria	Gloeobacteria	Gloeobacterales	Gloeobacteraceae	Gloeobacter	violaceus	PCC 7421	Blue-green algae
GCA_000742835.1	GCF_000742835.1	https://ftp.ncbi.nlm.nih.gov/genomes/all/GCA/000/742/835/GCA_000742835.1_ASM74283v1	CP008941.1			Proteobacteria	Alphaproteobacteria	Holosporales	Candidatus Paracaedibacteraceae	Candidatus Paracaedibacter	acanthamoebae	isolate PRA3
GCA_000742835.1	GCF_000742835.1	https://ftp.ncbi.nlm.nih.gov/genomes/all/GCA/000/742/835/GCA_000742835.1_ASM74283v1	CP008942.1			Proteobacteria	Alphaproteobacteria	Holosporales	Candidatus Paracaedibacteraceae	Candidatus Paracaedibacter	acanthamoebae	isolate PRA3 plasmid
GCA_021654655.1	GCF_021654655.1	https://ftp.ncbi.nlm.nih.gov/genomes/all/GCA/021/654/655/GCA_021654655.1_ASM2165465v1	AP025225.1			Proteobacteria	Alphaproteobacteria	Holosporales	Holosporaceae	Candidatus Hydrogenosomobacter	endosymbioticus	200920
GCA_000012725.1	GCF_000012725.1	https://ftp.ncbi.nlm.nih.gov/genomes/all/GCA/000/012/725/GCA_000012725.1_ASM1272v1	CP000115.1			Proteobacteria	Alphaproteobacteria	Hyphomicrobiales	Nitrobacteraceae	Nitrobacter	winogradskyi	Nb-255
GCA_000757795.1	GCF_000757795.1	https://ftp.ncbi.nlm.nih.gov/genomes/all/GCA/000/757/795/GCA_000757795.1_ASM75779v1	CP003811.1			Proteobacteria	Alphaproteobacteria	Hyphomicrobiales	Methylobacteriaceae	Methylobacterium	oryzae	CBMB20
GCA_000016845.1	GCF_000016845.1	https://ftp.ncbi.nlm.nih.gov/genomes/all/GCA/000/016/845/GCA_000016845.1_ASM1684v1	CP000708.1			Proteobacteria	Alphaproteobacteria	Hyphomicrobiales/Rhizobiales	Brucellaceae	Brucella	ovis	ATCC 25840 chromosome 1
GCA_000016845.1	GCF_000016845.1	https://ftp.ncbi.nlm.nih.gov/genomes/all/GCA/000/016/845/GCA_000016845.1_ASM1684v2	CP000709.1			Proteobacteria	Alphaproteobacteria	Hyphomicrobiales/Rhizobiales	Brucellaceae	Brucella	ovis	ATCC 25840 chromosome 2
GCA_000186345.1		https://ftp.ncbi.nlm.nih.gov/genomes/all/GCA/000/186/345/GCA_000186345.1_ASM18634v1	CP002353.1			Planctomycetes	Planctomycetia	Isosphaerales	Isosphaeraceae	Isosphaera	pallida	ATCC 43644
GCA_000186345.1		https://ftp.ncbi.nlm.nih.gov/genomes/all/GCA/000/186/345/GCA_000186345.1_ASM18634v1	CP002354.1			Planctomycetes	Planctomycetia	Isosphaerales	Isosphaeraceae	Isosphaera	pallida	ATCC 43644 pISOP01
GCA_001017655.1		https://ftp.ncbi.nlm.nih.gov/genomes/all/GCA/001/017/655/GCA_001017655.1_ASM101765v1	CP010904.1			Kiritimatiellaeota	Kiritimatiellae	Kiritimatiellales	Kiritimatiellaceae	Kiritimatiella	glycovorans	L21-Fru-AB
GCA_900474605.1	GCF_900474605.1	https://ftp.ncbi.nlm.nih.gov/genomes/all/GCA/900/474/605/GCA_900474605.1_41594_C01	LS483306.1			Firmicutes	Bacilli	Lactobacillales	Enterococcaceae	Enterococcus	cecorum	NCTC12421		Low gc gram+
GCA_900637025.1	GCF_900637025.1	https://ftp.ncbi.nlm.nih.gov/genomes/all/GCA/900/637/025/GCA_900637025.1_46338_H01	LR134336.1			Firmicutes	Bacilli	Lactobacillales	Streptococcaceae	Streptococcus	oralis	NCTC11427		Low gc gram+
GCA_000313175.2	GCF_000313175.2	https://ftp.ncbi.nlm.nih.gov/genomes/all/GCA/000/313/175/GCA_000313175.2_ASM31317v2	CP006694.1			Spirochaetes		Leptospirales	Leptospiraceae	Leptospira	santarosai	serovar Shermani str. LT 821 chromosome 1
GCA_000313175.2	GCF_000313175.2	https://ftp.ncbi.nlm.nih.gov/genomes/all/GCA/000/313/175/GCA_000313175.2_ASM31317v2	CP006695.1			Spirochaetes		Leptospirales	Leptospiraceae	Leptospira	santarosai	serovar Shermani str. LT 821 chromosome 2
GCA_001544015.1	GCF_001544015.1	https://ftp.ncbi.nlm.nih.gov/genomes/all/GCA/001/544/015/GCA_001544015.1_ASM154401v1	AP014924.1			Firmicutes	Limnochordia	Limnochordales	Limnochordaceae	Limnochorda	pilosa	HC45
GCA_001544015.1	GCF_001544015.1	https://ftp.ncbi.nlm.nih.gov/genomes/all/GCA/001/544/015/GCA_001544015.1_ASM154401v1	AP014924.1			Firmicutes	Limnochordia	Limnochordales	Limnochordaceae	Limnochorda	pilosa	HC45		Low gc gram+
GCA_002795805.1	GCF_002795805.1	https://ftp.ncbi.nlm.nih.gov/genomes/all/GCA/002/795/805/GCA_002795805.1_ASM279580v1	CP018799.1			Proteobacteria	Zetaproteobacteria	Mariprofundales	Mariprofundaceae	Mariprofundus	aestuarium	CP-5
GCA_002795825.1	GCF_002795825.1	https://ftp.ncbi.nlm.nih.gov/genomes/all/GCA/002/795/825/GCA_002795825.1_ASM279582v1	CP018800.1			Proteobacteria	Zetaproteobacteria	Mariprofundales	Mariprofundaceae	Mariprofundus	ferrinatatus	CP-8
GCA_000191145.1	GCF_000191145.1	https://ftp.ncbi.nlm.nih.gov/genomes/all/GCA/000/191/145/GCA_000191145.1_ASM19114v1	CP002177.1			Proteobacteria	Gammaproteobacteria	Moraxellales	Moraxellaceae	Acinetobacter	pittii	PHEA-2	Purple bacteria and relatives
GCA_000012685.1	GCF_000012685.1	https://ftp.ncbi.nlm.nih.gov/genomes/all/GCA/000/012/685/GCA_000012685.1_ASM1268v1	CP000113.1		Gliding	Proteobacteria	Deltaproteobacteria	Myxococcales	Myxococcaceae	Myxococcus	xanthus	DK 1622
GCA_000022145.1	GCF_000022145.1	https://ftp.ncbi.nlm.nih.gov/genomes/all/GCA/000/022/145/GCA_000022145.1_ASM2214v1	CP001359.1		Gliding	Proteobacteria	Deltaproteobacteria	Myxococcales	Anaeromyxobacteraceae	Anaeromyxobacter	dehalogenans	2CP-1
GCA_000165485.1	GCF_000165485.1	https://ftp.ncbi.nlm.nih.gov/genomes/all/GCA/000/165/485/GCA_000165485.1_ASM16548v1	CP002271.1		Gliding	Proteobacteria	Deltaproteobacteria	Myxococcales	Archangiaceae	Stigmatella	aurantiaca	DW4/3-1
GCA_004135735.1	GCF_004135735.1	https://ftp.ncbi.nlm.nih.gov/genomes/all/GCA/004/135/735/GCA_004135735.1_ASM413573v1			Gliding	Proteobacteria	Deltaproteobacteria	Myxococcales	Polyangiaceae	Sorangium	cellulosum	So ceGT47
GCA_000255295.1	GCF_000255295.1	https://ftp.ncbi.nlm.nih.gov/genomes/all/GCA/000/255/295/GCA_000255295.1_ASM25529v1	CP003389.1		Gliding	Proteobacteria	Deltaproteobacteria	Myxococcales	Myxococcaceae	Corallococcus	coralloides	DSM 2259
GCA_020827275.1	GCF_020827275.1	https://ftp.ncbi.nlm.nih.gov/genomes/all/GCA/020/827/275/GCA_020827275.1_ASM2082727v1			Gliding	Proteobacteria	Deltaproteobacteria	Myxococcales	Myxococcaceae	Myxococcus	xanthus	DZ2
GCA_900187105.1	GCF_900187105.1	https://ftp.ncbi.nlm.nih.gov/genomes/all/GCA/900/187/105/GCA_900187105.1_50618_F01	LT906482.1			Proteobacteria	Betaproteobacteria	Neisseriales	Neisseriaceae	Eikenella	corrodens	NCTC10596
GCA_000284315.1	GCF_000284315.1	https://ftp.ncbi.nlm.nih.gov/genomes/all/GCA/000/284/315/GCA_000284315.1_ASM28431v1	AP012342.1			Nitrospirae		Nitrospirales	Nitrospiraceae	Leptospirillum	ferrooxidans	C2-3
GCA_001273775.1	GCF_001273775.1	https://ftp.ncbi.nlm.nih.gov/genomes/all/GCA/001/273/775/GCA_001273775.1_ASM127377v1	CP011801.1			Nitrospirae		Nitrospirales	Nitrospiraceae	Nitrospira	moscoviensis	NSP M-1
GCA_900169565.1	GCF_900169565.1	https://ftp.ncbi.nlm.nih.gov/genomes/all/GCA/900/169/565/GCA_900169565.1_NSJP_Ch1	LT828648.1			Nitrospirae		Nitrospirales	Nitrospiraceae	Nitrospira	japonica	NJ11
GCA_000019965.1	GCF_000019965.1	https://ftp.ncbi.nlm.nih.gov/genomes/all/GCA/000/019/965/GCA_000019965.1_ASM1996v1	CP001032.1	Yes	Motile	Verrucomicrobia	Opitutae	Opitutales	Opitutaceae	Opitutus	terrae	PB90-1
GCA_002310495.1	GCF_002310495.1	https://ftp.ncbi.nlm.nih.gov/genomes/all/GCA/002/310/495/GCA_002310495.1_ASM231049v1	CP023344.1	Yes	Motile	Verrucomicrobia	Opitutae	Opitutales	Opitutaceae	Nibricoccus	aquaticus	HZ-65
GCA_003096195.1	GCF_003096195.1	https://ftp.ncbi.nlm.nih.gov/genomes/all/GCA/003/096/195/GCA_003096195.1_ASM309619v1	CP023004.1	No	Nonmotile	Verrucomicrobia	Opitutae	Opitutales	Opitutaceae	Ereboglobus	luteus	Ho45
GCA_012295525.1	GCF_012295525.1	https://ftp.ncbi.nlm.nih.gov/genomes/all/GCA/012/295/525/GCA_012295525.1_ASM1229552v1	CP051167.1	No	Nonmotile	Cyanobacteria	Oscillatoriophycideae	Oscillatoriales	Microcoleaceae	Oxynema	aestuarii	AP17	Blue-green algae
GCA_022701275.1	GCF_022701275.1	https://ftp.ncbi.nlm.nih.gov/genomes/all/GCA/022/701/275/GCA_022701275.1_ASM2270127v1	CP031740.1	No	Nonmotile	Cyanobacteria	Oscillatoriophycideae	Oscillatoriales	Microcoleaceae	Microcoleus	vaginatus	PCC 9802	Blue-green algae
GCA_000025185.1	GCF_000025185.1	https://ftp.ncbi.nlm.nih.gov/genomes/all/GCA/000/025/185/GCA_000025185.1_ASM2518v1	CP001848.1			Planctomycetes	Planctomycetia	Pirellulales	Pirellulaceae	Pirellula	staleyi	DSM 6068
GCA_000196115.1	GCF_000196115.1	https://ftp.ncbi.nlm.nih.gov/genomes/all/GCA/000/196/115/GCA_000196115.1_ASM19611v1	BX119912.1			Planctomycetes	Planctomycetia	Pirellulales	Pirellulaceae	Rhodopirellula	baltica	SH 1
GCA_000196115.1		https://ftp.ncbi.nlm.nih.gov/genomes/all/GCA/000/196/115/GCA_000196115.1_ASM19611v1	BX119912.1			Planctomycetes	Planctomycetia	Pirellulales	Pirellulaceae	Rhodopirellula	baltica	SH 1
GCA_007747655.1	GCF_007747655.1	https://ftp.ncbi.nlm.nih.gov/genomes/all/GCA/007/747/655/GCA_007747655.1_ASM774765v1	CP036274.1			Planctomycetes	Planctomycetia	Pirellulales	Pirellulaceae	Anatilimnocola	aggregata	ETA_A8
GCA_007751035.1	GCF_007751035.1	https://ftp.ncbi.nlm.nih.gov/genomes/all/GCA/007/751/035/GCA_007751035.1_ASM775103v1	CP036433.1			Planctomycetes	Planctomycetia	Pirellulales	Pirellulaceae	Lignipirellula	cremea	Pla85_3_4
GCA_000165715.3	GCF_000165715.2	https://ftp.ncbi.nlm.nih.gov/genomes/all/GCA/000/165/715/GCA_000165715.3_ASM16571v3	CP002546.1		Motile	Planctomycetes	Planctomycetia	Planctomycetales	Planctomycetaceae	Rubinisphaera	brasiliensis	DSM 5305
GCA_000165715.3	GCF_000165715.2	https://ftp.ncbi.nlm.nih.gov/genomes/all/GCA/000/165/715/GCA_000165715.3_ASM16571v3	CP002546.1			Planctomycetes	Planctomycetia	Planctomycetales	Planctomycetaceae	Rubinisphaera	brasiliensis	DSM 5305
GCA_019891175.1	GCF_019891175.1	https://ftp.ncbi.nlm.nih.gov/genomes/all/GCA/019/891/175/GCA_019891175.1_ASM1989117v1	CP072600.1	No	Nonmotile	Cyanobacteria		Pseudanabaenales	Leptolyngbyaceae	Leptothermofonsia	sichuanensis	PKUAC-SCTE412	Blue-green algae
GCA_000006765.1	GCF_000006765.1	https://ftp.ncbi.nlm.nih.gov/genomes/all/GCA/000/006/765/GCA_000006765.1_ASM676v1	AE004091.2		Motile	Proteobacteria	Gammaproteobacteria	Pseudomonadales	Pseudomonadaceae	Pseudomonas	aeruginosa	PAO1	Purple bacteria and relatives
GCA_000062885.1	GCF_000062885.1	https://ftp.ncbi.nlm.nih.gov/genomes/all/GCA/000/062/885/GCA_000062885.1_ASM6288v1	AM420293.1	No	Nonmotile	Actinobacteriota	Actinobacteria	Pseudonocardiales	Pseudonocardiaceae	Saccharopolyspora	erythraea	NRRL2338
GCA_000021865.1	GCF_000021865.1	https://ftp.ncbi.nlm.nih.gov/genomes/all/GCA/000/021/865/GCA_000021865.1_ASM2186v1	CP001312.1			Proteobacteria	Alphaproteobacteria	Rhodobacterales	Rhodobacteraceae	Rhodobacter	capsulatus	SB 1003
GCA_000021865.1	GCF_000021865.1	https://ftp.ncbi.nlm.nih.gov/genomes/all/GCA/000/021/865/GCA_000021865.1_ASM2186v1	CP001313.1			Proteobacteria	Alphaproteobacteria	Rhodobacterales	Rhodobacteraceae	Rhodobacter	capsulatus	SB 1003 plasmid pRCB133
GCA_000225955.1	GCF_000225955.1	https://ftp.ncbi.nlm.nih.gov/genomes/all/GCA/000/225/955/GCA_000225955.1_ASM22595v1	CP003046.1			Proteobacteria	Alphaproteobacteria	Rhodospirillales	Rhodospirillaceae	Rhodospirillum	rubrum	F11
GCA_000513295.1	GCF_000513295.1	https://ftp.ncbi.nlm.nih.gov/genomes/all/GCA/000/513/295/GCA_000513295.1_MGMSRv2	HG794546.1			Proteobacteria	Alphaproteobacteria	Rhodospirillales	Rhodospirillaceae	Magnetospirillum	gryphiswaldense	MSR-1 v2
GCA_000007025.1	GCF_000007025.1	https://ftp.ncbi.nlm.nih.gov/genomes/all/GCA/000/007/025/GCA_000007025.1_ASM702v1	AE006914.1			Proteobacteria	Alphaproteobacteria	Rickettsiales	Rickettsiaceae	Rickettsia	conorii	Malish 7
GCA_000010205.1	GCF_000010205.1	https://ftp.ncbi.nlm.nih.gov/genomes/all/GCA/000/010/205/GCA_000010205.1_ASM1020v1	AP008981.1			Proteobacteria	Alphaproteobacteria	Rickettsiales	Rickettsiaceae	Orientia	tsutsugamushi	Ikeda
GCA_000013165.1	GCF_000013165.1	https://ftp.ncbi.nlm.nih.gov/genomes/all/GCA/000/013/165/GCA_000013165.1_ASM1316v1	CP000237.1			Proteobacteria	Alphaproteobacteria	Rickettsiales	Anaplasmataceae	Neorickettsia	sennetsu	Miyayama
GCA_000219355.1	GCF_000219355.1	https://ftp.ncbi.nlm.nih.gov/genomes/all/GCA/000/219/355/GCA_000219355.1_ASM21935v1	CP002130.1			Proteobacteria	Alphaproteobacteria	Rickettsiales	Candidatus Midichloriaceae	Candidatus Midichloria	mitochondrii	IricVA
GCA_000439775.1	GCF_000439775.1	https://ftp.ncbi.nlm.nih.gov/genomes/all/GCA/000/439/775/GCA_000439775.1_ASM43977v1	CP006617.1			Proteobacteria	Alphaproteobacteria	Rickettsiales	Anaplasmataceae	Anaplasma	phagocytophilum	JM
GCA_016584425.1	GCF_016584425.1	https://ftp.ncbi.nlm.nih.gov/genomes/all/GCA/016/584/425/GCA_016584425.1_ASM1658442v1	NZ_CP046925.1			Proteobacteria	Alphaproteobacteria	Rickettsiales	Anaplasmataceae	Wolbachia	endosymbiont of Drosophila melanogaster	isolate wMel
GCA_002117005.1	GCF_002117005.1	https://ftp.ncbi.nlm.nih.gov/genomes/all/GCA/002/117/005/GCA_002117005.1_ASM211700v1	CP021023.1			Planctomycetes	Phycisphaerae	Sedimentisphaerales	Sedimentisphaeraceae	Sedimentisphaera	salicampi	ST-PulAB-D4
GCA_002117005.1		https://ftp.ncbi.nlm.nih.gov/genomes/all/GCA/002/117/005/GCA_002117005.1_ASM211700v1	CP021023.1			Planctomycetes	Phycisphaerae	Sedimentisphaerales	Sedimentisphaeraceae	Sedimentisphaera	salicampi	ST-PulAB-D4
GCA_014490665.1	GCF_014490665.1	https://ftp.ncbi.nlm.nih.gov/genomes/all/GCA/014/490/665/GCA_014490665.1_ASM1449066v1	CP061038.1			Proteobacteria	Alphaproteobacteria	Sphingomonadales	Sphingomonadaceae	Sphingomonas	alpina	DSM 22537
GCA_003076575.1	GCF_003076575.1	https://ftp.ncbi.nlm.nih.gov/genomes/all/GCA/003/076/575/GCA_003076575.1_ASM307657v1	CP021113.1			Spirochaetes		Spirochaetales	Treponemataceae	Treponema	pallidum subsp. pertenue	LMNP-1
GCA_023016405.1	GCF_023016405.1	https://ftp.ncbi.nlm.nih.gov/genomes/all/GCA/023/016/405/GCA_023016405.1_ASM2301640v1	CP095417.1			Spirochaetes		Spirochaetales	Treponemataceae	Treponema	pallidum subsp. Pallidum	TpN-CL4
GCA_020099395.1	GCF_020099395.1	https://ftp.ncbi.nlm.nih.gov/genomes/all/GCA/020/099/395/GCA_020099395.1_ASM2009939v1	CP083590.1	No	Nonmotile	Actinobacteriota	Actinobacteria	Streptomycetales	Streptomycetaceae	Streptomyces	mobaraensis	DSM 40587
GCA_020099395.2	GCF_020099395.2	https://ftp.ncbi.nlm.nih.gov/genomes/all/GCA/020/099/395/GCA_020099395.1_ASM2009939v1	CP083591.1	No	Nonmotile	Actinobacteriota	Actinobacteria	Streptomycetales	Streptomycetaceae	Streptomyces	mobaraensis	DSM 40587 plasmid pDSM40587
GCA_000007925.1	GCF_000007925.1	https://ftp.ncbi.nlm.nih.gov/genomes/all/GCA/000/007/925/GCA_000007925.1_ASM792v1	AE017126.1	No	Nonmotile	Cyanobacteria		Synechococcales	Prochlorococcaceae	Prochlorococcus	marinus subsp. marinus	CCMP1375	Blue-green algae
GCA_000013405.1	GCF_000013405.1	https://ftp.ncbi.nlm.nih.gov/genomes/all/GCA/000/013/405/GCA_000013405.1_ASM1340v1	CP000252.1	No	Nonmotile	Proteobacteria	Deltaproteobacteria	Syntrophales	Syntrophaceae	Syntrophus	aciditrophicus	SB	McInerney et al 2007	Although a full complement of flagellar and chemosensory genes are present, motility and chemotaxis have not been observed with laboratory cultures.
GCA_008838325.1	GCF_008838325.1	https://ftp.ncbi.nlm.nih.gov/genomes/all/GCA/008/838/325/GCA_008838325.1_ASM883832v1	CP042829.1	Yes	Motile	Chloroflexi	Tepidiformia	Tepidiformales	Tepidiformaceae	Tepidiforma	bonchosmolovskayae	3753O	Kochetkova et al 2020	Green non-sulfur bacteria, aerobic moderately thermophilic
GCA_000195335.1	GCF_000195335.1	https://ftp.ncbi.nlm.nih.gov/genomes/all/GCA/000/195/335/GCA_000195335.1_ASM19533v1	CP002630.1	No	Nonmotile	Deinococcus-Thermus	Deinococci	Thermales	Thermaceae	Marinithermus	hydrothermalis	DSM 14884
GCA_000019085.1	GCF_000019085.1	https://ftp.ncbi.nlm.nih.gov/genomes/all/GCA/000/019/085/GCA_000019085.1_ASM1908v1	CP000924.1			Firmicutes	Clostridia	Thermoanaerobacterales	Thermoanaerobacteraceae	Thermoanaerobacter	pseudethanolicus	ATCC 33223		Low gc gram+
GCA_000145215.1	GCF_000145215.1	https://ftp.ncbi.nlm.nih.gov/genomes/all/GCA/000/145/215/GCA_000145215.1_ASM14521v1	CP002164.1			Firmicutes	Clostridia	Thermoanaerobacterales	Family III. Incertae Sedis	Caldicellulosiruptor	obsidiansis	OB47
GCA_001874605.1	GCF_001874605.1	https://ftp.ncbi.nlm.nih.gov/genomes/all/GCA/001/874/605/GCA_001874605.1_ASM187460v1	CP017237.1			Firmicutes	Clostridia	Thermoanaerobacterales	Thermoanaerobacteraceae	Moorella	thermoacetica	DSM 103284		Low gc gram+
GCA_000020985.1	GCF_000020985.1	https://ftp.ncbi.nlm.nih.gov/genomes/all/GCA/000/020/985/GCA_000020985.1_ASM2098v1	CP001147.1			Nitrospirae	Thermodesulfovibrionia	Thermodesulfovibrionales	Thermodesulfovibrionaceae	Thermodesulfovibrio	yellowstonii	DSM 11347
GCA_014701235.1	GCF_014701235.1	https://ftp.ncbi.nlm.nih.gov/genomes/all/GCA/014/701/235/GCA_014701235.1_ASM1470123v1	AP022873.1			Nitrospirae	Thermodesulfovibrionia	Thermodesulfovibrionales	Dissulfurispiraceae	Dissulfurispira	thermophila	T55J
GCA_009905215.1		https://ftp.ncbi.nlm.nih.gov/genomes/all/GCA/009/905/215/GCA_009905215.1_ASM990521v1	CP047593.1			Kiritimatiellaeota	Tichowtungiia	Tichowtungiales	Tichowtungiaceae	Tichowtungia	aerotolerans	S-5007
GCA_004103715.1	GCF_004103715.1	https://ftp.ncbi.nlm.nih.gov/genomes/all/GCA/004/103/715/GCA_004103715.1_ASM410371v1	CP035282.1			Firmicutes	Tissierellia	Tissierellales	Tissierellaceae	Tissierella	sp. JN-28
GCA_000092425.1	GCF_000092425.1	https://ftp.ncbi.nlm.nih.gov/genomes/all/GCA/000/092/425/GCA_000092425.1_ASM9242v1	CP002049.1	No	Nonmotile	Deinococcus-Thermus	Deinococci	Trueperales	Trueperaceae	Truepera	radiovictrix	DSM 17093
GCA_002162075.1	GCF_002162075.1	https://ftp.ncbi.nlm.nih.gov/genomes/all/GCA/002/162/075/GCA_002162075.1_ASM216207v1	CP021423.1	Yes?	Motile?	Armatimonadetes	Uphvl-Ar1	Uphvl-Ar1	Uphvl-Ar1	Uphvl-Ar1	Uphvl-Ar1
GCA_012913485.1	GCF_012913485.1	https://ftp.ncbi.nlm.nih.gov/genomes/all/GCA/012/913/485/GCA_012913485.1_ASM1291348v1	CP051774.1	No	Nonmotile	Verrucomicrobia	Verrucomicrobiae	Verrucomicrobiales	Verrucomicrobiaceae	Luteolibacter	luteus	G-1-1-1
GCA_900097105.1	GCF_900097105.1	https://ftp.ncbi.nlm.nih.gov/genomes/all/GCA/900/097/105/GCA_900097105.1_WK001	LT629973.1	?	Motile	Verrucomicrobia	Verrucomicrobiae	Verrucomicrobiales	Akkermansiaceae	Akkermansia	glycaniphila isolate APytT
GCA_000196095.1	GCF_000196095.1	https://ftp.ncbi.nlm.nih.gov/genomes/all/GCA/000/196/095/GCA_000196095.1_ASM19609v1	BA000031.2	Yes	Motile	Proteobacteria	Gammaproteobacteria	Vibrionales	Vibrionaceae	Vibrio	parahaemolyticus	RIMD 2210633 chromosome 1	Purple bacteria and relatives
GCA_000196095.1	GCF_000196095.1	https://ftp.ncbi.nlm.nih.gov/genomes/all/GCA/000/196/095/GCA_000196095.1_ASM19609v1	BA000032.2	Yes	Motile	Proteobacteria	Gammaproteobacteria	Vibrionales	Vibrionaceae	Vibrio	parahaemolyticus	RIMD 2210633 chromosome 2	Purple bacteria and relatives
GCA_008369605.1	GCF_008369605.1	https://ftp.ncbi.nlm.nih.gov/genomes/all/GCA/008/369/605/GCA_008369605.1_ASM836960v1	CP043556.1	Yes	Motile	Proteobacteria	Gammaproteobacteria	Vibrionales	Vibrionaceae	Vibrio	cholerae	RFB16 chromosome 2	Purple bacteria and relatives
GCA_008369605.1	GCF_008369605.1	https://ftp.ncbi.nlm.nih.gov/genomes/all/GCA/008/369/605/GCA_008369605.1_ASM836960v1	CP043554.1	Yes	Motile	Proteobacteria	Gammaproteobacteria	Vibrionales	Vibrionaceae	Vibrio	cholerae	RFB16 chromosome 1	Purple bacteria and relatives
GCA_008369605.1	GCF_008369605.1	https://ftp.ncbi.nlm.nih.gov/genomes/all/GCA/008/369/605/GCA_008369605.1_ASM836960v1	CP043555.1	Yes	Motile	Proteobacteria	Gammaproteobacteria	Vibrionales	Vibrionaceae	Vibrio	cholerae	RFB16 plasmid	Purple bacteria and relatives
GCA_002998355.1		https://ftp.ncbi.nlm.nih.gov/genomes/all/GCA/002/998/355/GCA_002998355.1_ASM299835v1	CP027227.1			Lentisphaerae	Lentisphaeria	Victivallales	Victivallales	Victivallales	Victivallales	CCUG 44730
GCA_000319245.1	GCF_000319245.1	https://ftp.ncbi.nlm.nih.gov/genomes/all/GCA/000/319/245/GCA_000319245.1_ASM31924v1	CP003733.1			Proteobacteria	Betaproteobacteria			Candidatus Kinetoplastibacterium	blastocrithidii	isolate RC12
GCA_001318295.1	GCF_001318295.1	https://ftp.ncbi.nlm.nih.gov/genomes/all/GCA/001/318/295/GCA_001318295.1_ASM131829v1	CP012665.1			Verrucomicrobia	Spartobacteria			Candidatus Xiphinematobacter	sp. Idaho Grape
GCA_004102945.1		https://ftp.ncbi.nlm.nih.gov/genomes/all/GCA/004/102/945/GCA_004102945.1_ASM410294v1	CP019384.1			Candidatus Omnitrophica				Candidatus Velamenicoccus	archaeovorus	LiM
GCA_009936135.1		https://ftp.ncbi.nlm.nih.gov/genomes/all/GCA/009/936/135/GCA_009936135.1_ASM993613v1	CP047901.1			Patescibacteria (CPR)			Candidatus Chazhemtobacteraceae	Candidatus Chazhemtobacterium	aquaticus	CH65
GCA_013347225.1	N/A	https://ftp.ncbi.nlm.nih.gov/genomes/all/GCA/013/347/225/GCA_013347225.1_ASM1334722v1	CP054595.1			Proteobacteria	Betaproteobacteria			Candidatus Accumulibacter	similis	SSB1
GCA_016699655.1	N/A	https://ftp.ncbi.nlm.nih.gov/genomes/all/GCA/016/699/655/GCA_016699655.1_ASM1669965v1	CP064986.1			Fibrobacteres				Fibrobacteres	bacterium	isolate Fred_18-Q3-R57-64_MAXAC.109_cln
GCA_017310545.1	GCF_017310545.1	https://ftp.ncbi.nlm.nih.gov/genomes/all/GCA/017/310/545/GCA_017310545.1_ASM1731054v1	CP066203.1			Verrucomicrobia				Methylacidimicrobium	sp. B4
GCA_023213235.1	N/A	https://ftp.ncbi.nlm.nih.gov/genomes/all/GCA/023/213/235/GCA_023213235.1_ASM2321323v1	CP096137.1			Elusimicrobia				Elusimicrobia	bacterium	isolate JAD_PAG50586_1
GCA_000691605.1	GCF_000691605.1	https://ftp.ncbi.nlm.nih.gov/genomes/all/GCA/000/691/605/GCA_000691605.1_ASM69160v1	CP007656.1			Proteobacteria	Oligoflexia	Bdellovibrionales	Bdellovibrionaceae	Bdellovibrio	bacteriovorus	HD100	Predatory
GCA_018860445.1	GCF_018860445.1	https://ftp.ncbi.nlm.nih.gov/genomes/all/GCA/018/860/445/GCA_018860445.1_ASM1886044v1				Proteobacteria	Gammaproteobacteria	Cellvibrionales	Cellvibrionaceae	Saccharophagus	degradans	E3M17
GCA_000013665.1	GCF_000013665.1	https://ftp.ncbi.nlm.nih.gov/genomes/all/GCA/000/013/665/GCA_000013665.1_ASM1366v1	CP000282.1			Proteobacteria	Gammaproteobacteria	Cellvibrionales	Cellvibrionaceae	Saccharophagus	degradans	2-40

## Sheet: download_script
rsync --copy-links --recursive --times --verbose rsync://	ftp.ncbi.nlm.nih.gov/genomes/all/GCA/000/005/845/GCA_000005845.2_ASM584v2	my_dir		rsync --copy-links --recursive --times --verbose rsync://ftp.ncbi.nlm.nih.gov/genomes/all/GCA/000/005/845/GCA_000005845.2_ASM584v2 my_dir
rsync --copy-links --recursive --times --verbose rsync://	ftp.ncbi.nlm.nih.gov/genomes/all/GCA/000/006/765/GCA_000006765.1_ASM676v1	my_dir		rsync --copy-links --recursive --times --verbose rsync://ftp.ncbi.nlm.nih.gov/genomes/all/GCA/000/006/765/GCA_000006765.1_ASM676v1 my_dir
rsync --copy-links --recursive --times --verbose rsync://	ftp.ncbi.nlm.nih.gov/genomes/all/GCA/000/007/025/GCA_000007025.1_ASM702v1	my_dir		rsync --copy-links --recursive --times --verbose rsync://ftp.ncbi.nlm.nih.gov/genomes/all/GCA/000/007/025/GCA_000007025.1_ASM702v1 my_dir
rsync --copy-links --recursive --times --verbose rsync://	ftp.ncbi.nlm.nih.gov/genomes/all/GCA/000/007/205/GCA_000007205.1_ASM720v1	my_dir		rsync --copy-links --recursive --times --verbose rsync://ftp.ncbi.nlm.nih.gov/genomes/all/GCA/000/007/205/GCA_000007205.1_ASM720v1 my_dir
rsync --copy-links --recursive --times --verbose rsync://	ftp.ncbi.nlm.nih.gov/genomes/all/GCA/000/007/365/GCA_000007365.1_ASM736v1	my_dir		rsync --copy-links --recursive --times --verbose rsync://ftp.ncbi.nlm.nih.gov/genomes/all/GCA/000/007/365/GCA_000007365.1_ASM736v1 my_dir
rsync --copy-links --recursive --times --verbose rsync://	ftp.ncbi.nlm.nih.gov/genomes/all/GCA/000/007/545/GCA_000007545.1_ASM754v1	my_dir		rsync --copy-links --recursive --times --verbose rsync://ftp.ncbi.nlm.nih.gov/genomes/all/GCA/000/007/545/GCA_000007545.1_ASM754v1 my_dir
rsync --copy-links --recursive --times --verbose rsync://	ftp.ncbi.nlm.nih.gov/genomes/all/GCA/000/007/925/GCA_000007925.1_ASM792v1	my_dir		rsync --copy-links --recursive --times --verbose rsync://ftp.ncbi.nlm.nih.gov/genomes/all/GCA/000/007/925/GCA_000007925.1_ASM792v1 my_dir
rsync --copy-links --recursive --times --verbose rsync://	ftp.ncbi.nlm.nih.gov/genomes/all/GCA/000/007/985/GCA_000007985.2_ASM798v2	my_dir		rsync --copy-links --recursive --times --verbose rsync://ftp.ncbi.nlm.nih.gov/genomes/all/GCA/000/007/985/GCA_000007985.2_ASM798v2 my_dir
rsync --copy-links --recursive --times --verbose rsync://	ftp.ncbi.nlm.nih.gov/genomes/all/GCA/000/008/625/GCA_000008625.1_ASM862v1	my_dir		rsync --copy-links --recursive --times --verbose rsync://ftp.ncbi.nlm.nih.gov/genomes/all/GCA/000/008/625/GCA_000008625.1_ASM862v1 my_dir
rsync --copy-links --recursive --times --verbose rsync://	ftp.ncbi.nlm.nih.gov/genomes/all/GCA/000/008/625/GCA_000008625.1_ASM862v1	my_dir		rsync --copy-links --recursive --times --verbose rsync://ftp.ncbi.nlm.nih.gov/genomes/all/GCA/000/008/625/GCA_000008625.1_ASM862v1 my_dir
rsync --copy-links --recursive --times --verbose rsync://	ftp.ncbi.nlm.nih.gov/genomes/all/GCA/000/008/725/GCA_000008725.1_ASM872v1	my_dir		rsync --copy-links --recursive --times --verbose rsync://ftp.ncbi.nlm.nih.gov/genomes/all/GCA/000/008/725/GCA_000008725.1_ASM872v1 my_dir
rsync --copy-links --recursive --times --verbose rsync://	ftp.ncbi.nlm.nih.gov/genomes/all/GCA/000/009/045/GCA_000009045.1_ASM904v1	my_dir		rsync --copy-links --recursive --times --verbose rsync://ftp.ncbi.nlm.nih.gov/genomes/all/GCA/000/009/045/GCA_000009045.1_ASM904v1 my_dir
rsync --copy-links --recursive --times --verbose rsync://	ftp.ncbi.nlm.nih.gov/genomes/all/GCA/000/009/085/GCA_000009085.1_ASM908v1	my_dir		rsync --copy-links --recursive --times --verbose rsync://ftp.ncbi.nlm.nih.gov/genomes/all/GCA/000/009/085/GCA_000009085.1_ASM908v1 my_dir
rsync --copy-links --recursive --times --verbose rsync://	ftp.ncbi.nlm.nih.gov/genomes/all/GCA/000/009/605/GCA_000009605.1_ASM960v1	my_dir		rsync --copy-links --recursive --times --verbose rsync://ftp.ncbi.nlm.nih.gov/genomes/all/GCA/000/009/605/GCA_000009605.1_ASM960v1 my_dir
rsync --copy-links --recursive --times --verbose rsync://	ftp.ncbi.nlm.nih.gov/genomes/all/GCA/000/009/605/GCA_000009605.1_ASM960v2	my_dir		rsync --copy-links --recursive --times --verbose rsync://ftp.ncbi.nlm.nih.gov/genomes/all/GCA/000/009/605/GCA_000009605.1_ASM960v2 my_dir
rsync --copy-links --recursive --times --verbose rsync://	ftp.ncbi.nlm.nih.gov/genomes/all/GCA/000/009/605/GCA_000009605.1_ASM960v3	my_dir		rsync --copy-links --recursive --times --verbose rsync://ftp.ncbi.nlm.nih.gov/genomes/all/GCA/000/009/605/GCA_000009605.1_ASM960v3 my_dir
rsync --copy-links --recursive --times --verbose rsync://	ftp.ncbi.nlm.nih.gov/genomes/all/GCA/000/009/905/GCA_000009905.1_ASM990v1	my_dir		rsync --copy-links --recursive --times --verbose rsync://ftp.ncbi.nlm.nih.gov/genomes/all/GCA/000/009/905/GCA_000009905.1_ASM990v1 my_dir
rsync --copy-links --recursive --times --verbose rsync://	ftp.ncbi.nlm.nih.gov/genomes/all/GCA/000/010/205/GCA_000010205.1_ASM1020v1	my_dir		rsync --copy-links --recursive --times --verbose rsync://ftp.ncbi.nlm.nih.gov/genomes/all/GCA/000/010/205/GCA_000010205.1_ASM1020v1 my_dir
rsync --copy-links --recursive --times --verbose rsync://	ftp.ncbi.nlm.nih.gov/genomes/all/GCA/000/010/305/GCA_000010305.1_ASM1030v1	my_dir		rsync --copy-links --recursive --times --verbose rsync://ftp.ncbi.nlm.nih.gov/genomes/all/GCA/000/010/305/GCA_000010305.1_ASM1030v1 my_dir
rsync --copy-links --recursive --times --verbose rsync://	ftp.ncbi.nlm.nih.gov/genomes/all/GCA/000/011/385/GCA_000011385.1_ASM1138v1	my_dir		rsync --copy-links --recursive --times --verbose rsync://ftp.ncbi.nlm.nih.gov/genomes/all/GCA/000/011/385/GCA_000011385.1_ASM1138v1 my_dir
rsync --copy-links --recursive --times --verbose rsync://	ftp.ncbi.nlm.nih.gov/genomes/all/GCA/000/012/685/GCA_000012685.1_ASM1268v1	my_dir		rsync --copy-links --recursive --times --verbose rsync://ftp.ncbi.nlm.nih.gov/genomes/all/GCA/000/012/685/GCA_000012685.1_ASM1268v1 my_dir
rsync --copy-links --recursive --times --verbose rsync://	ftp.ncbi.nlm.nih.gov/genomes/all/GCA/000/012/725/GCA_000012725.1_ASM1272v1	my_dir		rsync --copy-links --recursive --times --verbose rsync://ftp.ncbi.nlm.nih.gov/genomes/all/GCA/000/012/725/GCA_000012725.1_ASM1272v1 my_dir
rsync --copy-links --recursive --times --verbose rsync://	ftp.ncbi.nlm.nih.gov/genomes/all/GCA/000/013/165/GCA_000013165.1_ASM1316v1	my_dir		rsync --copy-links --recursive --times --verbose rsync://ftp.ncbi.nlm.nih.gov/genomes/all/GCA/000/013/165/GCA_000013165.1_ASM1316v1 my_dir
rsync --copy-links --recursive --times --verbose rsync://	ftp.ncbi.nlm.nih.gov/genomes/all/GCA/000/013/405/GCA_000013405.1_ASM1340v1	my_dir		rsync --copy-links --recursive --times --verbose rsync://ftp.ncbi.nlm.nih.gov/genomes/all/GCA/000/013/405/GCA_000013405.1_ASM1340v1 my_dir
rsync --copy-links --recursive --times --verbose rsync://	ftp.ncbi.nlm.nih.gov/genomes/all/GCA/000/013/425/GCA_000013425.1_ASM1342v1	my_dir		rsync --copy-links --recursive --times --verbose rsync://ftp.ncbi.nlm.nih.gov/genomes/all/GCA/000/013/425/GCA_000013425.1_ASM1342v1 my_dir
rsync --copy-links --recursive --times --verbose rsync://	ftp.ncbi.nlm.nih.gov/genomes/all/GCA/000/014/145/GCA_000014145.1_ASM1414v1	my_dir		rsync --copy-links --recursive --times --verbose rsync://ftp.ncbi.nlm.nih.gov/genomes/all/GCA/000/014/145/GCA_000014145.1_ASM1414v1 my_dir
rsync --copy-links --recursive --times --verbose rsync://	ftp.ncbi.nlm.nih.gov/genomes/all/GCA/000/015/125/GCA_000015125.1_ASM1512v1	my_dir		rsync --copy-links --recursive --times --verbose rsync://ftp.ncbi.nlm.nih.gov/genomes/all/GCA/000/015/125/GCA_000015125.1_ASM1512v1 my_dir
rsync --copy-links --recursive --times --verbose rsync://	ftp.ncbi.nlm.nih.gov/genomes/all/GCA/000/016/845/GCA_000016845.1_ASM1684v1	my_dir		rsync --copy-links --recursive --times --verbose rsync://ftp.ncbi.nlm.nih.gov/genomes/all/GCA/000/016/845/GCA_000016845.1_ASM1684v1 my_dir
rsync --copy-links --recursive --times --verbose rsync://	ftp.ncbi.nlm.nih.gov/genomes/all/GCA/000/016/845/GCA_000016845.1_ASM1684v2	my_dir		rsync --copy-links --recursive --times --verbose rsync://ftp.ncbi.nlm.nih.gov/genomes/all/GCA/000/016/845/GCA_000016845.1_ASM1684v2 my_dir
rsync --copy-links --recursive --times --verbose rsync://	ftp.ncbi.nlm.nih.gov/genomes/all/GCA/000/018/865/GCA_000018865.1_ASM1886v1	my_dir		rsync --copy-links --recursive --times --verbose rsync://ftp.ncbi.nlm.nih.gov/genomes/all/GCA/000/018/865/GCA_000018865.1_ASM1886v1 my_dir
rsync --copy-links --recursive --times --verbose rsync://	ftp.ncbi.nlm.nih.gov/genomes/all/GCA/000/019/085/GCA_000019085.1_ASM1908v1	my_dir		rsync --copy-links --recursive --times --verbose rsync://ftp.ncbi.nlm.nih.gov/genomes/all/GCA/000/019/085/GCA_000019085.1_ASM1908v1 my_dir
rsync --copy-links --recursive --times --verbose rsync://	ftp.ncbi.nlm.nih.gov/genomes/all/GCA/000/019/965/GCA_000019965.1_ASM1996v1	my_dir		rsync --copy-links --recursive --times --verbose rsync://ftp.ncbi.nlm.nih.gov/genomes/all/GCA/000/019/965/GCA_000019965.1_ASM1996v1 my_dir
rsync --copy-links --recursive --times --verbose rsync://	ftp.ncbi.nlm.nih.gov/genomes/all/GCA/000/020/145/GCA_000020145.1_ASM2014v1	my_dir		rsync --copy-links --recursive --times --verbose rsync://ftp.ncbi.nlm.nih.gov/genomes/all/GCA/000/020/145/GCA_000020145.1_ASM2014v1 my_dir
rsync --copy-links --recursive --times --verbose rsync://	ftp.ncbi.nlm.nih.gov/genomes/all/GCA/000/020/465/GCA_000020465.1_ASM2046v1	my_dir		rsync --copy-links --recursive --times --verbose rsync://ftp.ncbi.nlm.nih.gov/genomes/all/GCA/000/020/465/GCA_000020465.1_ASM2046v1 my_dir
rsync --copy-links --recursive --times --verbose rsync://	ftp.ncbi.nlm.nih.gov/genomes/all/GCA/000/020/505/GCA_000020505.1_ASM2050v1	my_dir		rsync --copy-links --recursive --times --verbose rsync://ftp.ncbi.nlm.nih.gov/genomes/all/GCA/000/020/505/GCA_000020505.1_ASM2050v1 my_dir
rsync --copy-links --recursive --times --verbose rsync://	ftp.ncbi.nlm.nih.gov/genomes/all/GCA/000/020/525/GCA_000020525.1_ASM2052v1	my_dir		rsync --copy-links --recursive --times --verbose rsync://ftp.ncbi.nlm.nih.gov/genomes/all/GCA/000/020/525/GCA_000020525.1_ASM2052v1 my_dir
rsync --copy-links --recursive --times --verbose rsync://	ftp.ncbi.nlm.nih.gov/genomes/all/GCA/000/020/645/GCA_000020645.1_ASM2064v1	my_dir		rsync --copy-links --recursive --times --verbose rsync://ftp.ncbi.nlm.nih.gov/genomes/all/GCA/000/020/645/GCA_000020645.1_ASM2064v1 my_dir
rsync --copy-links --recursive --times --verbose rsync://	ftp.ncbi.nlm.nih.gov/genomes/all/GCA/000/020/985/GCA_000020985.1_ASM2098v1	my_dir		rsync --copy-links --recursive --times --verbose rsync://ftp.ncbi.nlm.nih.gov/genomes/all/GCA/000/020/985/GCA_000020985.1_ASM2098v1 my_dir
rsync --copy-links --recursive --times --verbose rsync://	ftp.ncbi.nlm.nih.gov/genomes/all/GCA/000/021/865/GCA_000021865.1_ASM2186v1	my_dir		rsync --copy-links --recursive --times --verbose rsync://ftp.ncbi.nlm.nih.gov/genomes/all/GCA/000/021/865/GCA_000021865.1_ASM2186v1 my_dir
rsync --copy-links --recursive --times --verbose rsync://	ftp.ncbi.nlm.nih.gov/genomes/all/GCA/000/021/865/GCA_000021865.1_ASM2186v1	my_dir		rsync --copy-links --recursive --times --verbose rsync://ftp.ncbi.nlm.nih.gov/genomes/all/GCA/000/021/865/GCA_000021865.1_ASM2186v1 my_dir
rsync --copy-links --recursive --times --verbose rsync://	ftp.ncbi.nlm.nih.gov/genomes/all/GCA/000/021/925/GCA_000021925.1_ASM2192v1	my_dir		rsync --copy-links --recursive --times --verbose rsync://ftp.ncbi.nlm.nih.gov/genomes/all/GCA/000/021/925/GCA_000021925.1_ASM2192v1 my_dir
rsync --copy-links --recursive --times --verbose rsync://	ftp.ncbi.nlm.nih.gov/genomes/all/GCA/000/022/005/GCA_000022005.1_ASM2200v1	my_dir		rsync --copy-links --recursive --times --verbose rsync://ftp.ncbi.nlm.nih.gov/genomes/all/GCA/000/022/005/GCA_000022005.1_ASM2200v1 my_dir
rsync --copy-links --recursive --times --verbose rsync://	ftp.ncbi.nlm.nih.gov/genomes/all/GCA/000/022/145/GCA_000022145.1_ASM2214v1	my_dir		rsync --copy-links --recursive --times --verbose rsync://ftp.ncbi.nlm.nih.gov/genomes/all/GCA/000/022/145/GCA_000022145.1_ASM2214v1 my_dir
rsync --copy-links --recursive --times --verbose rsync://	ftp.ncbi.nlm.nih.gov/genomes/all/GCA/000/022/565/GCA_000022565.1_ASM2256v1	my_dir		rsync --copy-links --recursive --times --verbose rsync://ftp.ncbi.nlm.nih.gov/genomes/all/GCA/000/022/565/GCA_000022565.1_ASM2256v1 my_dir
rsync --copy-links --recursive --times --verbose rsync://	ftp.ncbi.nlm.nih.gov/genomes/all/GCA/000/023/145/GCA_000023145.1_ASM2314v1	my_dir		rsync --copy-links --recursive --times --verbose rsync://ftp.ncbi.nlm.nih.gov/genomes/all/GCA/000/023/145/GCA_000023145.1_ASM2314v1 my_dir
rsync --copy-links --recursive --times --verbose rsync://	ftp.ncbi.nlm.nih.gov/genomes/all/GCA/000/023/905/GCA_000023905.1_ASM2390v1	my_dir		rsync --copy-links --recursive --times --verbose rsync://ftp.ncbi.nlm.nih.gov/genomes/all/GCA/000/023/905/GCA_000023905.1_ASM2390v1 my_dir
rsync --copy-links --recursive --times --verbose rsync://	ftp.ncbi.nlm.nih.gov/genomes/all/GCA/000/024/665/GCA_000024665.1_ASM2466v1	my_dir		rsync --copy-links --recursive --times --verbose rsync://ftp.ncbi.nlm.nih.gov/genomes/all/GCA/000/024/665/GCA_000024665.1_ASM2466v1 my_dir
rsync --copy-links --recursive --times --verbose rsync://	ftp.ncbi.nlm.nih.gov/genomes/all/GCA/000/025/185/GCA_000025185.1_ASM2518v1	my_dir		rsync --copy-links --recursive --times --verbose rsync://ftp.ncbi.nlm.nih.gov/genomes/all/GCA/000/025/185/GCA_000025185.1_ASM2518v1 my_dir
rsync --copy-links --recursive --times --verbose rsync://	ftp.ncbi.nlm.nih.gov/genomes/all/GCA/000/025/605/GCA_000025605.1_ASM2560v1	my_dir		rsync --copy-links --recursive --times --verbose rsync://ftp.ncbi.nlm.nih.gov/genomes/all/GCA/000/025/605/GCA_000025605.1_ASM2560v1 my_dir
rsync --copy-links --recursive --times --verbose rsync://	ftp.ncbi.nlm.nih.gov/genomes/all/GCA/000/025/725/GCA_000025725.1_ASM2572v1	my_dir		rsync --copy-links --recursive --times --verbose rsync://ftp.ncbi.nlm.nih.gov/genomes/all/GCA/000/025/725/GCA_000025725.1_ASM2572v1 my_dir
rsync --copy-links --recursive --times --verbose rsync://	ftp.ncbi.nlm.nih.gov/genomes/all/GCA/000/062/885/GCA_000062885.1_ASM6288v1	my_dir		rsync --copy-links --recursive --times --verbose rsync://ftp.ncbi.nlm.nih.gov/genomes/all/GCA/000/062/885/GCA_000062885.1_ASM6288v1 my_dir
rsync --copy-links --recursive --times --verbose rsync://	ftp.ncbi.nlm.nih.gov/genomes/all/GCA/000/092/245/GCA_000092245.1_ASM9224v1	my_dir		rsync --copy-links --recursive --times --verbose rsync://ftp.ncbi.nlm.nih.gov/genomes/all/GCA/000/092/245/GCA_000092245.1_ASM9224v1 my_dir
rsync --copy-links --recursive --times --verbose rsync://	ftp.ncbi.nlm.nih.gov/genomes/all/GCA/000/092/425/GCA_000092425.1_ASM9242v1	my_dir		rsync --copy-links --recursive --times --verbose rsync://ftp.ncbi.nlm.nih.gov/genomes/all/GCA/000/092/425/GCA_000092425.1_ASM9242v1 my_dir
rsync --copy-links --recursive --times --verbose rsync://	ftp.ncbi.nlm.nih.gov/genomes/all/GCA/000/144/605/GCA_000144605.1_ASM14460v1	my_dir		rsync --copy-links --recursive --times --verbose rsync://ftp.ncbi.nlm.nih.gov/genomes/all/GCA/000/144/605/GCA_000144605.1_ASM14460v1 my_dir
rsync --copy-links --recursive --times --verbose rsync://	ftp.ncbi.nlm.nih.gov/genomes/all/GCA/000/145/215/GCA_000145215.1_ASM14521v1	my_dir		rsync --copy-links --recursive --times --verbose rsync://ftp.ncbi.nlm.nih.gov/genomes/all/GCA/000/145/215/GCA_000145215.1_ASM14521v1 my_dir
rsync --copy-links --recursive --times --verbose rsync://	ftp.ncbi.nlm.nih.gov/genomes/all/GCA/000/147/355/GCA_000147355.1_ASM14735v1	my_dir		rsync --copy-links --recursive --times --verbose rsync://ftp.ncbi.nlm.nih.gov/genomes/all/GCA/000/147/355/GCA_000147355.1_ASM14735v1 my_dir
rsync --copy-links --recursive --times --verbose rsync://	ftp.ncbi.nlm.nih.gov/genomes/all/GCA/000/164/905/GCA_000164905.1_ASM16490v1	my_dir		rsync --copy-links --recursive --times --verbose rsync://ftp.ncbi.nlm.nih.gov/genomes/all/GCA/000/164/905/GCA_000164905.1_ASM16490v1 my_dir
rsync --copy-links --recursive --times --verbose rsync://	ftp.ncbi.nlm.nih.gov/genomes/all/GCA/000/165/485/GCA_000165485.1_ASM16548v1	my_dir		rsync --copy-links --recursive --times --verbose rsync://ftp.ncbi.nlm.nih.gov/genomes/all/GCA/000/165/485/GCA_000165485.1_ASM16548v1 my_dir
rsync --copy-links --recursive --times --verbose rsync://	ftp.ncbi.nlm.nih.gov/genomes/all/GCA/000/165/715/GCA_000165715.3_ASM16571v3	my_dir		rsync --copy-links --recursive --times --verbose rsync://ftp.ncbi.nlm.nih.gov/genomes/all/GCA/000/165/715/GCA_000165715.3_ASM16571v3 my_dir
rsync --copy-links --recursive --times --verbose rsync://	ftp.ncbi.nlm.nih.gov/genomes/all/GCA/000/165/715/GCA_000165715.3_ASM16571v3	my_dir		rsync --copy-links --recursive --times --verbose rsync://ftp.ncbi.nlm.nih.gov/genomes/all/GCA/000/165/715/GCA_000165715.3_ASM16571v3 my_dir
rsync --copy-links --recursive --times --verbose rsync://	ftp.ncbi.nlm.nih.gov/genomes/all/GCA/000/186/345/GCA_000186345.1_ASM18634v1	my_dir		rsync --copy-links --recursive --times --verbose rsync://ftp.ncbi.nlm.nih.gov/genomes/all/GCA/000/186/345/GCA_000186345.1_ASM18634v1 my_dir
rsync --copy-links --recursive --times --verbose rsync://	ftp.ncbi.nlm.nih.gov/genomes/all/GCA/000/186/345/GCA_000186345.1_ASM18634v1	my_dir		rsync --copy-links --recursive --times --verbose rsync://ftp.ncbi.nlm.nih.gov/genomes/all/GCA/000/186/345/GCA_000186345.1_ASM18634v1 my_dir
rsync --copy-links --recursive --times --verbose rsync://	ftp.ncbi.nlm.nih.gov/genomes/all/GCA/000/186/385/GCA_000186385.1_ASM18638v1	my_dir		rsync --copy-links --recursive --times --verbose rsync://ftp.ncbi.nlm.nih.gov/genomes/all/GCA/000/186/385/GCA_000186385.1_ASM18638v1 my_dir
rsync --copy-links --recursive --times --verbose rsync://	ftp.ncbi.nlm.nih.gov/genomes/all/GCA/000/191/145/GCA_000191145.1_ASM19114v1	my_dir		rsync --copy-links --recursive --times --verbose rsync://ftp.ncbi.nlm.nih.gov/genomes/all/GCA/000/191/145/GCA_000191145.1_ASM19114v1 my_dir
rsync --copy-links --recursive --times --verbose rsync://	ftp.ncbi.nlm.nih.gov/genomes/all/GCA/000/195/335/GCA_000195335.1_ASM19533v1	my_dir		rsync --copy-links --recursive --times --verbose rsync://ftp.ncbi.nlm.nih.gov/genomes/all/GCA/000/195/335/GCA_000195335.1_ASM19533v1 my_dir
rsync --copy-links --recursive --times --verbose rsync://	ftp.ncbi.nlm.nih.gov/genomes/all/GCA/000/195/955/GCA_000195955.2_ASM19595v2	my_dir		rsync --copy-links --recursive --times --verbose rsync://ftp.ncbi.nlm.nih.gov/genomes/all/GCA/000/195/955/GCA_000195955.2_ASM19595v2 my_dir
rsync --copy-links --recursive --times --verbose rsync://	ftp.ncbi.nlm.nih.gov/genomes/all/GCA/000/196/095/GCA_000196095.1_ASM19609v1	my_dir		rsync --copy-links --recursive --times --verbose rsync://ftp.ncbi.nlm.nih.gov/genomes/all/GCA/000/196/095/GCA_000196095.1_ASM19609v1 my_dir
rsync --copy-links --recursive --times --verbose rsync://	ftp.ncbi.nlm.nih.gov/genomes/all/GCA/000/196/095/GCA_000196095.1_ASM19609v1	my_dir		rsync --copy-links --recursive --times --verbose rsync://ftp.ncbi.nlm.nih.gov/genomes/all/GCA/000/196/095/GCA_000196095.1_ASM19609v1 my_dir
rsync --copy-links --recursive --times --verbose rsync://	ftp.ncbi.nlm.nih.gov/genomes/all/GCA/000/196/115/GCA_000196115.1_ASM19611v1	my_dir		rsync --copy-links --recursive --times --verbose rsync://ftp.ncbi.nlm.nih.gov/genomes/all/GCA/000/196/115/GCA_000196115.1_ASM19611v1 my_dir
rsync --copy-links --recursive --times --verbose rsync://	ftp.ncbi.nlm.nih.gov/genomes/all/GCA/000/196/115/GCA_000196115.1_ASM19611v1	my_dir		rsync --copy-links --recursive --times --verbose rsync://ftp.ncbi.nlm.nih.gov/genomes/all/GCA/000/196/115/GCA_000196115.1_ASM19611v1 my_dir
rsync --copy-links --recursive --times --verbose rsync://	ftp.ncbi.nlm.nih.gov/genomes/all/GCA/000/218/625/GCA_000218625.1_ASM21862v1	my_dir		rsync --copy-links --recursive --times --verbose rsync://ftp.ncbi.nlm.nih.gov/genomes/all/GCA/000/218/625/GCA_000218625.1_ASM21862v1 my_dir
rsync --copy-links --recursive --times --verbose rsync://	ftp.ncbi.nlm.nih.gov/genomes/all/GCA/000/219/355/GCA_000219355.1_ASM21935v1	my_dir		rsync --copy-links --recursive --times --verbose rsync://ftp.ncbi.nlm.nih.gov/genomes/all/GCA/000/219/355/GCA_000219355.1_ASM21935v1 my_dir
rsync --copy-links --recursive --times --verbose rsync://	ftp.ncbi.nlm.nih.gov/genomes/all/GCA/000/223/215/GCA_000223215.1_ASM22321v1	my_dir		rsync --copy-links --recursive --times --verbose rsync://ftp.ncbi.nlm.nih.gov/genomes/all/GCA/000/223/215/GCA_000223215.1_ASM22321v1 my_dir
rsync --copy-links --recursive --times --verbose rsync://	ftp.ncbi.nlm.nih.gov/genomes/all/GCA/000/223/215/GCA_000223215.1_ASM22321v1	my_dir		rsync --copy-links --recursive --times --verbose rsync://ftp.ncbi.nlm.nih.gov/genomes/all/GCA/000/223/215/GCA_000223215.1_ASM22321v1 my_dir
rsync --copy-links --recursive --times --verbose rsync://	ftp.ncbi.nlm.nih.gov/genomes/all/GCA/000/225/955/GCA_000225955.1_ASM22595v1	my_dir		rsync --copy-links --recursive --times --verbose rsync://ftp.ncbi.nlm.nih.gov/genomes/all/GCA/000/225/955/GCA_000225955.1_ASM22595v1 my_dir
rsync --copy-links --recursive --times --verbose rsync://	ftp.ncbi.nlm.nih.gov/genomes/all/GCA/000/246/855/GCA_000246855.1_ASM24685v1	my_dir		rsync --copy-links --recursive --times --verbose rsync://ftp.ncbi.nlm.nih.gov/genomes/all/GCA/000/246/855/GCA_000246855.1_ASM24685v1 my_dir
rsync --copy-links --recursive --times --verbose rsync://	ftp.ncbi.nlm.nih.gov/genomes/all/GCA/000/253/035/GCA_000253035.1_ASM25303v1	my_dir		rsync --copy-links --recursive --times --verbose rsync://ftp.ncbi.nlm.nih.gov/genomes/all/GCA/000/253/035/GCA_000253035.1_ASM25303v1 my_dir
rsync --copy-links --recursive --times --verbose rsync://	ftp.ncbi.nlm.nih.gov/genomes/all/GCA/000/255/295/GCA_000255295.1_ASM25529v1	my_dir		rsync --copy-links --recursive --times --verbose rsync://ftp.ncbi.nlm.nih.gov/genomes/all/GCA/000/255/295/GCA_000255295.1_ASM25529v1 my_dir
rsync --copy-links --recursive --times --verbose rsync://	ftp.ncbi.nlm.nih.gov/genomes/all/GCA/000/265/425/GCA_000265425.1_ASM26542v1	my_dir		rsync --copy-links --recursive --times --verbose rsync://ftp.ncbi.nlm.nih.gov/genomes/all/GCA/000/265/425/GCA_000265425.1_ASM26542v1 my_dir
rsync --copy-links --recursive --times --verbose rsync://	ftp.ncbi.nlm.nih.gov/genomes/all/GCA/000/281/175/GCA_000281175.1_ASM28117v1	my_dir		rsync --copy-links --recursive --times --verbose rsync://ftp.ncbi.nlm.nih.gov/genomes/all/GCA/000/281/175/GCA_000281175.1_ASM28117v1 my_dir
rsync --copy-links --recursive --times --verbose rsync://	ftp.ncbi.nlm.nih.gov/genomes/all/GCA/000/284/315/GCA_000284315.1_ASM28431v1	my_dir		rsync --copy-links --recursive --times --verbose rsync://ftp.ncbi.nlm.nih.gov/genomes/all/GCA/000/284/315/GCA_000284315.1_ASM28431v1 my_dir
rsync --copy-links --recursive --times --verbose rsync://	ftp.ncbi.nlm.nih.gov/genomes/all/GCA/000/313/175/GCA_000313175.2_ASM31317v2	my_dir		rsync --copy-links --recursive --times --verbose rsync://ftp.ncbi.nlm.nih.gov/genomes/all/GCA/000/313/175/GCA_000313175.2_ASM31317v2 my_dir
rsync --copy-links --recursive --times --verbose rsync://	ftp.ncbi.nlm.nih.gov/genomes/all/GCA/000/313/175/GCA_000313175.2_ASM31317v2	my_dir		rsync --copy-links --recursive --times --verbose rsync://ftp.ncbi.nlm.nih.gov/genomes/all/GCA/000/313/175/GCA_000313175.2_ASM31317v2 my_dir
rsync --copy-links --recursive --times --verbose rsync://	ftp.ncbi.nlm.nih.gov/genomes/all/GCA/000/319/185/GCA_000319185.1_ASM31918v1	my_dir		rsync --copy-links --recursive --times --verbose rsync://ftp.ncbi.nlm.nih.gov/genomes/all/GCA/000/319/185/GCA_000319185.1_ASM31918v1 my_dir
rsync --copy-links --recursive --times --verbose rsync://	ftp.ncbi.nlm.nih.gov/genomes/all/GCA/000/319/245/GCA_000319245.1_ASM31924v1	my_dir		rsync --copy-links --recursive --times --verbose rsync://ftp.ncbi.nlm.nih.gov/genomes/all/GCA/000/319/245/GCA_000319245.1_ASM31924v1 my_dir
rsync --copy-links --recursive --times --verbose rsync://	ftp.ncbi.nlm.nih.gov/genomes/all/GCA/000/427/095/GCA_000427095.1_T49	my_dir		rsync --copy-links --recursive --times --verbose rsync://ftp.ncbi.nlm.nih.gov/genomes/all/GCA/000/427/095/GCA_000427095.1_T49 my_dir
rsync --copy-links --recursive --times --verbose rsync://	ftp.ncbi.nlm.nih.gov/genomes/all/GCA/000/439/775/GCA_000439775.1_ASM43977v1	my_dir		rsync --copy-links --recursive --times --verbose rsync://ftp.ncbi.nlm.nih.gov/genomes/all/GCA/000/439/775/GCA_000439775.1_ASM43977v1 my_dir
rsync --copy-links --recursive --times --verbose rsync://	ftp.ncbi.nlm.nih.gov/genomes/all/GCA/000/470/765/GCA_000470765.1_ASM47076v1	my_dir		rsync --copy-links --recursive --times --verbose rsync://ftp.ncbi.nlm.nih.gov/genomes/all/GCA/000/470/765/GCA_000470765.1_ASM47076v1 my_dir
rsync --copy-links --recursive --times --verbose rsync://	ftp.ncbi.nlm.nih.gov/genomes/all/GCA/000/487/995/GCA_000487995.2_ASM48799v2	my_dir		rsync --copy-links --recursive --times --verbose rsync://ftp.ncbi.nlm.nih.gov/genomes/all/GCA/000/487/995/GCA_000487995.2_ASM48799v2 my_dir
rsync --copy-links --recursive --times --verbose rsync://	ftp.ncbi.nlm.nih.gov/genomes/all/GCA/000/512/735/GCA_000512735.1_ASM51273v1	my_dir		rsync --copy-links --recursive --times --verbose rsync://ftp.ncbi.nlm.nih.gov/genomes/all/GCA/000/512/735/GCA_000512735.1_ASM51273v1 my_dir
rsync --copy-links --recursive --times --verbose rsync://	ftp.ncbi.nlm.nih.gov/genomes/all/GCA/000/513/295/GCA_000513295.1_MGMSRv2	my_dir		rsync --copy-links --recursive --times --verbose rsync://ftp.ncbi.nlm.nih.gov/genomes/all/GCA/000/513/295/GCA_000513295.1_MGMSRv2 my_dir
rsync --copy-links --recursive --times --verbose rsync://	ftp.ncbi.nlm.nih.gov/genomes/all/GCA/000/695/095/GCA_000695095.2_ASM69509v2	my_dir		rsync --copy-links --recursive --times --verbose rsync://ftp.ncbi.nlm.nih.gov/genomes/all/GCA/000/695/095/GCA_000695095.2_ASM69509v2 my_dir
rsync --copy-links --recursive --times --verbose rsync://	ftp.ncbi.nlm.nih.gov/genomes/all/GCA/000/724/625/GCA_000724625.1_ASM72462v1	my_dir		rsync --copy-links --recursive --times --verbose rsync://ftp.ncbi.nlm.nih.gov/genomes/all/GCA/000/724/625/GCA_000724625.1_ASM72462v1 my_dir
rsync --copy-links --recursive --times --verbose rsync://	ftp.ncbi.nlm.nih.gov/genomes/all/GCA/000/742/835/GCA_000742835.1_ASM74283v1	my_dir		rsync --copy-links --recursive --times --verbose rsync://ftp.ncbi.nlm.nih.gov/genomes/all/GCA/000/742/835/GCA_000742835.1_ASM74283v1 my_dir
rsync --copy-links --recursive --times --verbose rsync://	ftp.ncbi.nlm.nih.gov/genomes/all/GCA/000/742/835/GCA_000742835.1_ASM74283v1	my_dir		rsync --copy-links --recursive --times --verbose rsync://ftp.ncbi.nlm.nih.gov/genomes/all/GCA/000/742/835/GCA_000742835.1_ASM74283v1 my_dir
rsync --copy-links --recursive --times --verbose rsync://	ftp.ncbi.nlm.nih.gov/genomes/all/GCA/000/757/795/GCA_000757795.1_ASM75779v1	my_dir		rsync --copy-links --recursive --times --verbose rsync://ftp.ncbi.nlm.nih.gov/genomes/all/GCA/000/757/795/GCA_000757795.1_ASM75779v1 my_dir
rsync --copy-links --recursive --times --verbose rsync://	ftp.ncbi.nlm.nih.gov/genomes/all/GCA/000/800/395/GCA_000800395.1_ASM80039v1	my_dir		rsync --copy-links --recursive --times --verbose rsync://ftp.ncbi.nlm.nih.gov/genomes/all/GCA/000/800/395/GCA_000800395.1_ASM80039v1 my_dir
rsync --copy-links --recursive --times --verbose rsync://	ftp.ncbi.nlm.nih.gov/genomes/all/GCA/000/832/905/GCA_000832905.1_ASM83290v1	my_dir		rsync --copy-links --recursive --times --verbose rsync://ftp.ncbi.nlm.nih.gov/genomes/all/GCA/000/832/905/GCA_000832905.1_ASM83290v1 my_dir
rsync --copy-links --recursive --times --verbose rsync://	ftp.ncbi.nlm.nih.gov/genomes/all/GCA/000/834/295/GCA_000834295.1_ASM83429v1	my_dir		rsync --copy-links --recursive --times --verbose rsync://ftp.ncbi.nlm.nih.gov/genomes/all/GCA/000/834/295/GCA_000834295.1_ASM83429v1 my_dir
rsync --copy-links --recursive --times --verbose rsync://	ftp.ncbi.nlm.nih.gov/genomes/all/GCA/000/834/295/GCA_000834295.1_ASM83429v2	my_dir		rsync --copy-links --recursive --times --verbose rsync://ftp.ncbi.nlm.nih.gov/genomes/all/GCA/000/834/295/GCA_000834295.1_ASM83429v2 my_dir
rsync --copy-links --recursive --times --verbose rsync://	ftp.ncbi.nlm.nih.gov/genomes/all/GCA/000/834/295/GCA_000834295.1_ASM83429v3	my_dir		rsync --copy-links --recursive --times --verbose rsync://ftp.ncbi.nlm.nih.gov/genomes/all/GCA/000/834/295/GCA_000834295.1_ASM83429v3 my_dir
rsync --copy-links --recursive --times --verbose rsync://	ftp.ncbi.nlm.nih.gov/genomes/all/GCA/000/834/775/GCA_000834775.1_ASM83477v1	my_dir		rsync --copy-links --recursive --times --verbose rsync://ftp.ncbi.nlm.nih.gov/genomes/all/GCA/000/834/775/GCA_000834775.1_ASM83477v1 my_dir
rsync --copy-links --recursive --times --verbose rsync://	ftp.ncbi.nlm.nih.gov/genomes/all/GCA/000/834/775/GCA_000834775.1_ASM83477v2	my_dir		rsync --copy-links --recursive --times --verbose rsync://ftp.ncbi.nlm.nih.gov/genomes/all/GCA/000/834/775/GCA_000834775.1_ASM83477v2 my_dir
rsync --copy-links --recursive --times --verbose rsync://	ftp.ncbi.nlm.nih.gov/genomes/all/GCA/000/834/775/GCA_000834775.1_ASM83477v3	my_dir		rsync --copy-links --recursive --times --verbose rsync://ftp.ncbi.nlm.nih.gov/genomes/all/GCA/000/834/775/GCA_000834775.1_ASM83477v3 my_dir
rsync --copy-links --recursive --times --verbose rsync://	ftp.ncbi.nlm.nih.gov/genomes/all/GCA/000/973/085/GCA_000973085.1_ASM97308v1	my_dir		rsync --copy-links --recursive --times --verbose rsync://ftp.ncbi.nlm.nih.gov/genomes/all/GCA/000/973/085/GCA_000973085.1_ASM97308v1 my_dir
rsync --copy-links --recursive --times --verbose rsync://	ftp.ncbi.nlm.nih.gov/genomes/all/GCA/000/973/725/GCA_000973725.1_ASM97372v1	my_dir		rsync --copy-links --recursive --times --verbose rsync://ftp.ncbi.nlm.nih.gov/genomes/all/GCA/000/973/725/GCA_000973725.1_ASM97372v1 my_dir
rsync --copy-links --recursive --times --verbose rsync://	ftp.ncbi.nlm.nih.gov/genomes/all/GCA/000/987/835/GCA_000987835.1_ASM98783v1	my_dir		rsync --copy-links --recursive --times --verbose rsync://ftp.ncbi.nlm.nih.gov/genomes/all/GCA/000/987/835/GCA_000987835.1_ASM98783v1 my_dir
rsync --copy-links --recursive --times --verbose rsync://	ftp.ncbi.nlm.nih.gov/genomes/all/GCA/001/017/655/GCA_001017655.1_ASM101765v1	my_dir		rsync --copy-links --recursive --times --verbose rsync://ftp.ncbi.nlm.nih.gov/genomes/all/GCA/001/017/655/GCA_001017655.1_ASM101765v1 my_dir
rsync --copy-links --recursive --times --verbose rsync://	ftp.ncbi.nlm.nih.gov/genomes/all/GCA/001/027/545/GCA_001027545.1_ASM102754v1	my_dir		rsync --copy-links --recursive --times --verbose rsync://ftp.ncbi.nlm.nih.gov/genomes/all/GCA/001/027/545/GCA_001027545.1_ASM102754v1 my_dir
rsync --copy-links --recursive --times --verbose rsync://	ftp.ncbi.nlm.nih.gov/genomes/all/GCA/001/029/635/GCA_001029635.1_ASM102963v1	my_dir		rsync --copy-links --recursive --times --verbose rsync://ftp.ncbi.nlm.nih.gov/genomes/all/GCA/001/029/635/GCA_001029635.1_ASM102963v1 my_dir
rsync --copy-links --recursive --times --verbose rsync://	ftp.ncbi.nlm.nih.gov/genomes/all/GCA/001/029/675/GCA_001029675.1_ASM102967v1	my_dir		rsync --copy-links --recursive --times --verbose rsync://ftp.ncbi.nlm.nih.gov/genomes/all/GCA/001/029/675/GCA_001029675.1_ASM102967v1 my_dir
rsync --copy-links --recursive --times --verbose rsync://	ftp.ncbi.nlm.nih.gov/genomes/all/GCA/001/273/775/GCA_001273775.1_ASM127377v1	my_dir		rsync --copy-links --recursive --times --verbose rsync://ftp.ncbi.nlm.nih.gov/genomes/all/GCA/001/273/775/GCA_001273775.1_ASM127377v1 my_dir
rsync --copy-links --recursive --times --verbose rsync://	ftp.ncbi.nlm.nih.gov/genomes/all/GCA/001/298/465/GCA_001298465.1_ASM129846v1	my_dir		rsync --copy-links --recursive --times --verbose rsync://ftp.ncbi.nlm.nih.gov/genomes/all/GCA/001/298/465/GCA_001298465.1_ASM129846v1 my_dir
rsync --copy-links --recursive --times --verbose rsync://	ftp.ncbi.nlm.nih.gov/genomes/all/GCA/001/318/295/GCA_001318295.1_ASM131829v1	my_dir		rsync --copy-links --recursive --times --verbose rsync://ftp.ncbi.nlm.nih.gov/genomes/all/GCA/001/318/295/GCA_001318295.1_ASM131829v1 my_dir
rsync --copy-links --recursive --times --verbose rsync://	ftp.ncbi.nlm.nih.gov/genomes/all/GCA/001/484/725/GCA_001484725.1_ASM148472v1	my_dir		rsync --copy-links --recursive --times --verbose rsync://ftp.ncbi.nlm.nih.gov/genomes/all/GCA/001/484/725/GCA_001484725.1_ASM148472v1 my_dir
rsync --copy-links --recursive --times --verbose rsync://	ftp.ncbi.nlm.nih.gov/genomes/all/GCA/001/507/665/GCA_001507665.1_ASM150766v1	my_dir		rsync --copy-links --recursive --times --verbose rsync://ftp.ncbi.nlm.nih.gov/genomes/all/GCA/001/507/665/GCA_001507665.1_ASM150766v1 my_dir
rsync --copy-links --recursive --times --verbose rsync://	ftp.ncbi.nlm.nih.gov/genomes/all/GCA/001/544/015/GCA_001544015.1_ASM154401v1	my_dir		rsync --copy-links --recursive --times --verbose rsync://ftp.ncbi.nlm.nih.gov/genomes/all/GCA/001/544/015/GCA_001544015.1_ASM154401v1 my_dir
rsync --copy-links --recursive --times --verbose rsync://	ftp.ncbi.nlm.nih.gov/genomes/all/GCA/001/544/015/GCA_001544015.1_ASM154401v1	my_dir		rsync --copy-links --recursive --times --verbose rsync://ftp.ncbi.nlm.nih.gov/genomes/all/GCA/001/544/015/GCA_001544015.1_ASM154401v1 my_dir
rsync --copy-links --recursive --times --verbose rsync://	ftp.ncbi.nlm.nih.gov/genomes/all/GCA/001/723/605/GCA_001723605.1_ASM172360v1	my_dir		rsync --copy-links --recursive --times --verbose rsync://ftp.ncbi.nlm.nih.gov/genomes/all/GCA/001/723/605/GCA_001723605.1_ASM172360v1 my_dir
rsync --copy-links --recursive --times --verbose rsync://	ftp.ncbi.nlm.nih.gov/genomes/all/GCA/001/874/605/GCA_001874605.1_ASM187460v1	my_dir		rsync --copy-links --recursive --times --verbose rsync://ftp.ncbi.nlm.nih.gov/genomes/all/GCA/001/874/605/GCA_001874605.1_ASM187460v1 my_dir
rsync --copy-links --recursive --times --verbose rsync://	ftp.ncbi.nlm.nih.gov/genomes/all/GCA/001/955/715/GCA_001955715.1_ASM195571v1	my_dir		rsync --copy-links --recursive --times --verbose rsync://ftp.ncbi.nlm.nih.gov/genomes/all/GCA/001/955/715/GCA_001955715.1_ASM195571v1 my_dir
rsync --copy-links --recursive --times --verbose rsync://	ftp.ncbi.nlm.nih.gov/genomes/all/GCA/002/009/335/GCA_002009335.2_ASM200933v2	my_dir		rsync --copy-links --recursive --times --verbose rsync://ftp.ncbi.nlm.nih.gov/genomes/all/GCA/002/009/335/GCA_002009335.2_ASM200933v2 my_dir
rsync --copy-links --recursive --times --verbose rsync://	ftp.ncbi.nlm.nih.gov/genomes/all/GCA/002/117/005/GCA_002117005.1_ASM211700v1	my_dir		rsync --copy-links --recursive --times --verbose rsync://ftp.ncbi.nlm.nih.gov/genomes/all/GCA/002/117/005/GCA_002117005.1_ASM211700v1 my_dir
rsync --copy-links --recursive --times --verbose rsync://	ftp.ncbi.nlm.nih.gov/genomes/all/GCA/002/117/005/GCA_002117005.1_ASM211700v1	my_dir		rsync --copy-links --recursive --times --verbose rsync://ftp.ncbi.nlm.nih.gov/genomes/all/GCA/002/117/005/GCA_002117005.1_ASM211700v1 my_dir
rsync --copy-links --recursive --times --verbose rsync://	ftp.ncbi.nlm.nih.gov/genomes/all/GCA/002/162/075/GCA_002162075.1_ASM216207v1	my_dir		rsync --copy-links --recursive --times --verbose rsync://ftp.ncbi.nlm.nih.gov/genomes/all/GCA/002/162/075/GCA_002162075.1_ASM216207v1 my_dir
rsync --copy-links --recursive --times --verbose rsync://	ftp.ncbi.nlm.nih.gov/genomes/all/GCA/002/310/495/GCA_002310495.1_ASM231049v1	my_dir		rsync --copy-links --recursive --times --verbose rsync://ftp.ncbi.nlm.nih.gov/genomes/all/GCA/002/310/495/GCA_002310495.1_ASM231049v1 my_dir
rsync --copy-links --recursive --times --verbose rsync://	ftp.ncbi.nlm.nih.gov/genomes/all/GCA/002/706/795/GCA_002706795.1_ASM270679v1	my_dir		rsync --copy-links --recursive --times --verbose rsync://ftp.ncbi.nlm.nih.gov/genomes/all/GCA/002/706/795/GCA_002706795.1_ASM270679v1 my_dir
rsync --copy-links --recursive --times --verbose rsync://	ftp.ncbi.nlm.nih.gov/genomes/all/GCA/002/762/215/GCA_002762215.1_ASM276221v1	my_dir		rsync --copy-links --recursive --times --verbose rsync://ftp.ncbi.nlm.nih.gov/genomes/all/GCA/002/762/215/GCA_002762215.1_ASM276221v1 my_dir
rsync --copy-links --recursive --times --verbose rsync://	ftp.ncbi.nlm.nih.gov/genomes/all/GCA/002/795/805/GCA_002795805.1_ASM279580v1	my_dir		rsync --copy-links --recursive --times --verbose rsync://ftp.ncbi.nlm.nih.gov/genomes/all/GCA/002/795/805/GCA_002795805.1_ASM279580v1 my_dir
rsync --copy-links --recursive --times --verbose rsync://	ftp.ncbi.nlm.nih.gov/genomes/all/GCA/002/795/825/GCA_002795825.1_ASM279582v1	my_dir		rsync --copy-links --recursive --times --verbose rsync://ftp.ncbi.nlm.nih.gov/genomes/all/GCA/002/795/825/GCA_002795825.1_ASM279582v1 my_dir
rsync --copy-links --recursive --times --verbose rsync://	ftp.ncbi.nlm.nih.gov/genomes/all/GCA/002/874/775/GCA_002874775.1_ASM287477v1	my_dir		rsync --copy-links --recursive --times --verbose rsync://ftp.ncbi.nlm.nih.gov/genomes/all/GCA/002/874/775/GCA_002874775.1_ASM287477v1 my_dir
rsync --copy-links --recursive --times --verbose rsync://	ftp.ncbi.nlm.nih.gov/genomes/all/GCA/002/997/735/GCA_002997735.1_ASM299773v1	my_dir		rsync --copy-links --recursive --times --verbose rsync://ftp.ncbi.nlm.nih.gov/genomes/all/GCA/002/997/735/GCA_002997735.1_ASM299773v1 my_dir
rsync --copy-links --recursive --times --verbose rsync://	ftp.ncbi.nlm.nih.gov/genomes/all/GCA/002/998/355/GCA_002998355.1_ASM299835v1	my_dir		rsync --copy-links --recursive --times --verbose rsync://ftp.ncbi.nlm.nih.gov/genomes/all/GCA/002/998/355/GCA_002998355.1_ASM299835v1 my_dir
rsync --copy-links --recursive --times --verbose rsync://	ftp.ncbi.nlm.nih.gov/genomes/all/GCA/003/019/675/GCA_003019675.1_ASM301967v1	my_dir		rsync --copy-links --recursive --times --verbose rsync://ftp.ncbi.nlm.nih.gov/genomes/all/GCA/003/019/675/GCA_003019675.1_ASM301967v1 my_dir
rsync --copy-links --recursive --times --verbose rsync://	ftp.ncbi.nlm.nih.gov/genomes/all/GCA/003/076/575/GCA_003076575.1_ASM307657v1	my_dir		rsync --copy-links --recursive --times --verbose rsync://ftp.ncbi.nlm.nih.gov/genomes/all/GCA/003/076/575/GCA_003076575.1_ASM307657v1 my_dir
rsync --copy-links --recursive --times --verbose rsync://	ftp.ncbi.nlm.nih.gov/genomes/all/GCA/003/096/195/GCA_003096195.1_ASM309619v1	my_dir		rsync --copy-links --recursive --times --verbose rsync://ftp.ncbi.nlm.nih.gov/genomes/all/GCA/003/096/195/GCA_003096195.1_ASM309619v1 my_dir
rsync --copy-links --recursive --times --verbose rsync://	ftp.ncbi.nlm.nih.gov/genomes/all/GCA/003/258/315/GCA_003258315.1_ASM325831v1	my_dir		rsync --copy-links --recursive --times --verbose rsync://ftp.ncbi.nlm.nih.gov/genomes/all/GCA/003/258/315/GCA_003258315.1_ASM325831v1 my_dir
rsync --copy-links --recursive --times --verbose rsync://	ftp.ncbi.nlm.nih.gov/genomes/all/GCA/003/966/975/GCA_003966975.1_ASM396697v1	my_dir		rsync --copy-links --recursive --times --verbose rsync://ftp.ncbi.nlm.nih.gov/genomes/all/GCA/003/966/975/GCA_003966975.1_ASM396697v1 my_dir
rsync --copy-links --recursive --times --verbose rsync://	ftp.ncbi.nlm.nih.gov/genomes/all/GCA/004/087/915/GCA_004087915.1_ASM408791v1	my_dir		rsync --copy-links --recursive --times --verbose rsync://ftp.ncbi.nlm.nih.gov/genomes/all/GCA/004/087/915/GCA_004087915.1_ASM408791v1 my_dir
rsync --copy-links --recursive --times --verbose rsync://	ftp.ncbi.nlm.nih.gov/genomes/all/GCA/004/102/945/GCA_004102945.1_ASM410294v1	my_dir		rsync --copy-links --recursive --times --verbose rsync://ftp.ncbi.nlm.nih.gov/genomes/all/GCA/004/102/945/GCA_004102945.1_ASM410294v1 my_dir
rsync --copy-links --recursive --times --verbose rsync://	ftp.ncbi.nlm.nih.gov/genomes/all/GCA/004/103/715/GCA_004103715.1_ASM410371v1	my_dir		rsync --copy-links --recursive --times --verbose rsync://ftp.ncbi.nlm.nih.gov/genomes/all/GCA/004/103/715/GCA_004103715.1_ASM410371v1 my_dir
rsync --copy-links --recursive --times --verbose rsync://	ftp.ncbi.nlm.nih.gov/genomes/all/GCA/004/563/595/GCA_004563595.2_ASM456359v2	my_dir		rsync --copy-links --recursive --times --verbose rsync://ftp.ncbi.nlm.nih.gov/genomes/all/GCA/004/563/595/GCA_004563595.2_ASM456359v2 my_dir
rsync --copy-links --recursive --times --verbose rsync://	ftp.ncbi.nlm.nih.gov/genomes/all/GCA/004/563/595/GCA_004563595.2_ASM456359v2	my_dir		rsync --copy-links --recursive --times --verbose rsync://ftp.ncbi.nlm.nih.gov/genomes/all/GCA/004/563/595/GCA_004563595.2_ASM456359v2 my_dir
rsync --copy-links --recursive --times --verbose rsync://	ftp.ncbi.nlm.nih.gov/genomes/all/GCA/004/636/665/GCA_004636665.2_ASM463666v2	my_dir		rsync --copy-links --recursive --times --verbose rsync://ftp.ncbi.nlm.nih.gov/genomes/all/GCA/004/636/665/GCA_004636665.2_ASM463666v2 my_dir
rsync --copy-links --recursive --times --verbose rsync://	ftp.ncbi.nlm.nih.gov/genomes/all/GCA/007/747/655/GCA_007747655.1_ASM774765v1	my_dir		rsync --copy-links --recursive --times --verbose rsync://ftp.ncbi.nlm.nih.gov/genomes/all/GCA/007/747/655/GCA_007747655.1_ASM774765v1 my_dir
rsync --copy-links --recursive --times --verbose rsync://	ftp.ncbi.nlm.nih.gov/genomes/all/GCA/007/751/035/GCA_007751035.1_ASM775103v1	my_dir		rsync --copy-links --recursive --times --verbose rsync://ftp.ncbi.nlm.nih.gov/genomes/all/GCA/007/751/035/GCA_007751035.1_ASM775103v1 my_dir
rsync --copy-links --recursive --times --verbose rsync://	ftp.ncbi.nlm.nih.gov/genomes/all/GCA/007/990/505/GCA_007990505.1_ASM799050v1	my_dir		rsync --copy-links --recursive --times --verbose rsync://ftp.ncbi.nlm.nih.gov/genomes/all/GCA/007/990/505/GCA_007990505.1_ASM799050v1 my_dir
rsync --copy-links --recursive --times --verbose rsync://	ftp.ncbi.nlm.nih.gov/genomes/all/GCA/008/369/605/GCA_008369605.1_ASM836960v1	my_dir		rsync --copy-links --recursive --times --verbose rsync://ftp.ncbi.nlm.nih.gov/genomes/all/GCA/008/369/605/GCA_008369605.1_ASM836960v1 my_dir
rsync --copy-links --recursive --times --verbose rsync://	ftp.ncbi.nlm.nih.gov/genomes/all/GCA/008/369/605/GCA_008369605.1_ASM836960v1	my_dir		rsync --copy-links --recursive --times --verbose rsync://ftp.ncbi.nlm.nih.gov/genomes/all/GCA/008/369/605/GCA_008369605.1_ASM836960v1 my_dir
rsync --copy-links --recursive --times --verbose rsync://	ftp.ncbi.nlm.nih.gov/genomes/all/GCA/008/369/605/GCA_008369605.1_ASM836960v1	my_dir		rsync --copy-links --recursive --times --verbose rsync://ftp.ncbi.nlm.nih.gov/genomes/all/GCA/008/369/605/GCA_008369605.1_ASM836960v1 my_dir
rsync --copy-links --recursive --times --verbose rsync://	ftp.ncbi.nlm.nih.gov/genomes/all/GCA/008/838/325/GCA_008838325.1_ASM883832v1	my_dir		rsync --copy-links --recursive --times --verbose rsync://ftp.ncbi.nlm.nih.gov/genomes/all/GCA/008/838/325/GCA_008838325.1_ASM883832v1 my_dir
rsync --copy-links --recursive --times --verbose rsync://	ftp.ncbi.nlm.nih.gov/genomes/all/GCA/009/905/215/GCA_009905215.1_ASM990521v1	my_dir		rsync --copy-links --recursive --times --verbose rsync://ftp.ncbi.nlm.nih.gov/genomes/all/GCA/009/905/215/GCA_009905215.1_ASM990521v1 my_dir
rsync --copy-links --recursive --times --verbose rsync://	ftp.ncbi.nlm.nih.gov/genomes/all/GCA/009/936/135/GCA_009936135.1_ASM993613v1	my_dir		rsync --copy-links --recursive --times --verbose rsync://ftp.ncbi.nlm.nih.gov/genomes/all/GCA/009/936/135/GCA_009936135.1_ASM993613v1 my_dir
rsync --copy-links --recursive --times --verbose rsync://	ftp.ncbi.nlm.nih.gov/genomes/all/GCA/012/295/525/GCA_012295525.1_ASM1229552v1	my_dir		rsync --copy-links --recursive --times --verbose rsync://ftp.ncbi.nlm.nih.gov/genomes/all/GCA/012/295/525/GCA_012295525.1_ASM1229552v1 my_dir
rsync --copy-links --recursive --times --verbose rsync://	ftp.ncbi.nlm.nih.gov/genomes/all/GCA/012/913/485/GCA_012913485.1_ASM1291348v1	my_dir		rsync --copy-links --recursive --times --verbose rsync://ftp.ncbi.nlm.nih.gov/genomes/all/GCA/012/913/485/GCA_012913485.1_ASM1291348v1 my_dir
rsync --copy-links --recursive --times --verbose rsync://	ftp.ncbi.nlm.nih.gov/genomes/all/GCA/013/004/105/GCA_013004105.1_ASM1300410v1	my_dir		rsync --copy-links --recursive --times --verbose rsync://ftp.ncbi.nlm.nih.gov/genomes/all/GCA/013/004/105/GCA_013004105.1_ASM1300410v1 my_dir
rsync --copy-links --recursive --times --verbose rsync://	ftp.ncbi.nlm.nih.gov/genomes/all/GCA/013/046/825/GCA_013046825.1_ASM1304682v1	my_dir		rsync --copy-links --recursive --times --verbose rsync://ftp.ncbi.nlm.nih.gov/genomes/all/GCA/013/046/825/GCA_013046825.1_ASM1304682v1 my_dir
rsync --copy-links --recursive --times --verbose rsync://	ftp.ncbi.nlm.nih.gov/genomes/all/GCA/013/347/225/GCA_013347225.1_ASM1334722v1	my_dir		rsync --copy-links --recursive --times --verbose rsync://ftp.ncbi.nlm.nih.gov/genomes/all/GCA/013/347/225/GCA_013347225.1_ASM1334722v1 my_dir
rsync --copy-links --recursive --times --verbose rsync://	ftp.ncbi.nlm.nih.gov/genomes/all/GCA/013/374/815/GCA_013374815.1_ASM1337481v1	my_dir		rsync --copy-links --recursive --times --verbose rsync://ftp.ncbi.nlm.nih.gov/genomes/all/GCA/013/374/815/GCA_013374815.1_ASM1337481v1 my_dir
rsync --copy-links --recursive --times --verbose rsync://	ftp.ncbi.nlm.nih.gov/genomes/all/GCA/014/490/665/GCA_014490665.1_ASM1449066v1	my_dir		rsync --copy-links --recursive --times --verbose rsync://ftp.ncbi.nlm.nih.gov/genomes/all/GCA/014/490/665/GCA_014490665.1_ASM1449066v1 my_dir
rsync --copy-links --recursive --times --verbose rsync://	ftp.ncbi.nlm.nih.gov/genomes/all/GCA/014/701/235/GCA_014701235.1_ASM1470123v1	my_dir		rsync --copy-links --recursive --times --verbose rsync://ftp.ncbi.nlm.nih.gov/genomes/all/GCA/014/701/235/GCA_014701235.1_ASM1470123v1 my_dir
rsync --copy-links --recursive --times --verbose rsync://	ftp.ncbi.nlm.nih.gov/genomes/all/GCA/015/097/275/GCA_015097275.1_ASM1509727v1	my_dir		rsync --copy-links --recursive --times --verbose rsync://ftp.ncbi.nlm.nih.gov/genomes/all/GCA/015/097/275/GCA_015097275.1_ASM1509727v1 my_dir
rsync --copy-links --recursive --times --verbose rsync://	ftp.ncbi.nlm.nih.gov/genomes/all/GCA/015/277/775/GCA_015277775.1_ASM1527777v1	my_dir		rsync --copy-links --recursive --times --verbose rsync://ftp.ncbi.nlm.nih.gov/genomes/all/GCA/015/277/775/GCA_015277775.1_ASM1527777v1 my_dir
rsync --copy-links --recursive --times --verbose rsync://	ftp.ncbi.nlm.nih.gov/genomes/all/GCA/015/277/775/GCA_015277775.1_ASM1527777v1	my_dir		rsync --copy-links --recursive --times --verbose rsync://ftp.ncbi.nlm.nih.gov/genomes/all/GCA/015/277/775/GCA_015277775.1_ASM1527777v1 my_dir
rsync --copy-links --recursive --times --verbose rsync://	ftp.ncbi.nlm.nih.gov/genomes/all/GCA/016/584/425/GCA_016584425.1_ASM1658442v1	my_dir		rsync --copy-links --recursive --times --verbose rsync://ftp.ncbi.nlm.nih.gov/genomes/all/GCA/016/584/425/GCA_016584425.1_ASM1658442v1 my_dir
rsync --copy-links --recursive --times --verbose rsync://	ftp.ncbi.nlm.nih.gov/genomes/all/GCA/016/699/205/GCA_016699205.1_ASM1669920v1	my_dir		rsync --copy-links --recursive --times --verbose rsync://ftp.ncbi.nlm.nih.gov/genomes/all/GCA/016/699/205/GCA_016699205.1_ASM1669920v1 my_dir
rsync --copy-links --recursive --times --verbose rsync://	ftp.ncbi.nlm.nih.gov/genomes/all/GCA/016/699/245/GCA_016699245.1_ASM1669924v1	my_dir		rsync --copy-links --recursive --times --verbose rsync://ftp.ncbi.nlm.nih.gov/genomes/all/GCA/016/699/245/GCA_016699245.1_ASM1669924v1 my_dir
rsync --copy-links --recursive --times --verbose rsync://	ftp.ncbi.nlm.nih.gov/genomes/all/GCA/016/699/425/GCA_016699425.1_ASM1669942v1	my_dir		rsync --copy-links --recursive --times --verbose rsync://ftp.ncbi.nlm.nih.gov/genomes/all/GCA/016/699/425/GCA_016699425.1_ASM1669942v1 my_dir
rsync --copy-links --recursive --times --verbose rsync://	ftp.ncbi.nlm.nih.gov/genomes/all/GCA/016/699/425/GCA_016699425.1_ASM1669942v1	my_dir		rsync --copy-links --recursive --times --verbose rsync://ftp.ncbi.nlm.nih.gov/genomes/all/GCA/016/699/425/GCA_016699425.1_ASM1669942v1 my_dir
rsync --copy-links --recursive --times --verbose rsync://	ftp.ncbi.nlm.nih.gov/genomes/all/GCA/016/699/465/GCA_016699465.1_ASM1669946v1	my_dir		rsync --copy-links --recursive --times --verbose rsync://ftp.ncbi.nlm.nih.gov/genomes/all/GCA/016/699/465/GCA_016699465.1_ASM1669946v1 my_dir
rsync --copy-links --recursive --times --verbose rsync://	ftp.ncbi.nlm.nih.gov/genomes/all/GCA/016/699/655/GCA_016699655.1_ASM1669965v1	my_dir		rsync --copy-links --recursive --times --verbose rsync://ftp.ncbi.nlm.nih.gov/genomes/all/GCA/016/699/655/GCA_016699655.1_ASM1669965v1 my_dir
rsync --copy-links --recursive --times --verbose rsync://	ftp.ncbi.nlm.nih.gov/genomes/all/GCA/016/699/655/GCA_016699655.1_ASM1669965v1	my_dir		rsync --copy-links --recursive --times --verbose rsync://ftp.ncbi.nlm.nih.gov/genomes/all/GCA/016/699/655/GCA_016699655.1_ASM1669965v1 my_dir
rsync --copy-links --recursive --times --verbose rsync://	ftp.ncbi.nlm.nih.gov/genomes/all/GCA/016/699/775/GCA_016699775.1_ASM1669977v1	my_dir		rsync --copy-links --recursive --times --verbose rsync://ftp.ncbi.nlm.nih.gov/genomes/all/GCA/016/699/775/GCA_016699775.1_ASM1669977v1 my_dir
rsync --copy-links --recursive --times --verbose rsync://	ftp.ncbi.nlm.nih.gov/genomes/all/GCA/016/700/095/GCA_016700095.1_ASM1670009v1	my_dir		rsync --copy-links --recursive --times --verbose rsync://ftp.ncbi.nlm.nih.gov/genomes/all/GCA/016/700/095/GCA_016700095.1_ASM1670009v1 my_dir
rsync --copy-links --recursive --times --verbose rsync://	ftp.ncbi.nlm.nih.gov/genomes/all/GCA/016/700/095/GCA_016700095.1_ASM1670009v1	my_dir		rsync --copy-links --recursive --times --verbose rsync://ftp.ncbi.nlm.nih.gov/genomes/all/GCA/016/700/095/GCA_016700095.1_ASM1670009v1 my_dir
rsync --copy-links --recursive --times --verbose rsync://	ftp.ncbi.nlm.nih.gov/genomes/all/GCA/016/700/135/GCA_016700135.1_ASM1670013v1	my_dir		rsync --copy-links --recursive --times --verbose rsync://ftp.ncbi.nlm.nih.gov/genomes/all/GCA/016/700/135/GCA_016700135.1_ASM1670013v1 my_dir
rsync --copy-links --recursive --times --verbose rsync://	ftp.ncbi.nlm.nih.gov/genomes/all/GCA/016/700/135/GCA_016700135.1_ASM1670013v1	my_dir		rsync --copy-links --recursive --times --verbose rsync://ftp.ncbi.nlm.nih.gov/genomes/all/GCA/016/700/135/GCA_016700135.1_ASM1670013v1 my_dir
rsync --copy-links --recursive --times --verbose rsync://	ftp.ncbi.nlm.nih.gov/genomes/all/GCA/016/724/785/GCA_016724785.1_ASM1672478v1	my_dir		rsync --copy-links --recursive --times --verbose rsync://ftp.ncbi.nlm.nih.gov/genomes/all/GCA/016/724/785/GCA_016724785.1_ASM1672478v1 my_dir
rsync --copy-links --recursive --times --verbose rsync://	ftp.ncbi.nlm.nih.gov/genomes/all/GCA/017/310/545/GCA_017310545.1_ASM1731054v1	my_dir		rsync --copy-links --recursive --times --verbose rsync://ftp.ncbi.nlm.nih.gov/genomes/all/GCA/017/310/545/GCA_017310545.1_ASM1731054v1 my_dir
rsync --copy-links --recursive --times --verbose rsync://	ftp.ncbi.nlm.nih.gov/genomes/all/GCA/017/498/545/GCA_017498545.1_ASM1749854v1	my_dir		rsync --copy-links --recursive --times --verbose rsync://ftp.ncbi.nlm.nih.gov/genomes/all/GCA/017/498/545/GCA_017498545.1_ASM1749854v1 my_dir
rsync --copy-links --recursive --times --verbose rsync://	ftp.ncbi.nlm.nih.gov/genomes/all/GCA/018/304/665/GCA_018304665.1_ASM1830466v1	my_dir		rsync --copy-links --recursive --times --verbose rsync://ftp.ncbi.nlm.nih.gov/genomes/all/GCA/018/304/665/GCA_018304665.1_ASM1830466v1 my_dir
rsync --copy-links --recursive --times --verbose rsync://	ftp.ncbi.nlm.nih.gov/genomes/all/GCA/018/398/935/GCA_018398935.1_ASM1839893v1	my_dir		rsync --copy-links --recursive --times --verbose rsync://ftp.ncbi.nlm.nih.gov/genomes/all/GCA/018/398/935/GCA_018398935.1_ASM1839893v1 my_dir
rsync --copy-links --recursive --times --verbose rsync://	ftp.ncbi.nlm.nih.gov/genomes/all/GCA/018/398/935/GCA_018398935.1_ASM1839893v1	my_dir		rsync --copy-links --recursive --times --verbose rsync://ftp.ncbi.nlm.nih.gov/genomes/all/GCA/018/398/935/GCA_018398935.1_ASM1839893v1 my_dir
rsync --copy-links --recursive --times --verbose rsync://	ftp.ncbi.nlm.nih.gov/genomes/all/GCA/019/048/125/GCA_019048125.1_ASM1904812v1	my_dir		rsync --copy-links --recursive --times --verbose rsync://ftp.ncbi.nlm.nih.gov/genomes/all/GCA/019/048/125/GCA_019048125.1_ASM1904812v1 my_dir
rsync --copy-links --recursive --times --verbose rsync://	ftp.ncbi.nlm.nih.gov/genomes/all/GCA/019/891/175/GCA_019891175.1_ASM1989117v1	my_dir		rsync --copy-links --recursive --times --verbose rsync://ftp.ncbi.nlm.nih.gov/genomes/all/GCA/019/891/175/GCA_019891175.1_ASM1989117v1 my_dir
rsync --copy-links --recursive --times --verbose rsync://	ftp.ncbi.nlm.nih.gov/genomes/all/GCA/019/930/665/GCA_019930665.1_ASM1993066v1	my_dir		rsync --copy-links --recursive --times --verbose rsync://ftp.ncbi.nlm.nih.gov/genomes/all/GCA/019/930/665/GCA_019930665.1_ASM1993066v1 my_dir
rsync --copy-links --recursive --times --verbose rsync://	ftp.ncbi.nlm.nih.gov/genomes/all/GCA/020/099/395/GCA_020099395.1_ASM2009939v1	my_dir		rsync --copy-links --recursive --times --verbose rsync://ftp.ncbi.nlm.nih.gov/genomes/all/GCA/020/099/395/GCA_020099395.1_ASM2009939v1 my_dir
rsync --copy-links --recursive --times --verbose rsync://	ftp.ncbi.nlm.nih.gov/genomes/all/GCA/020/099/395/GCA_020099395.1_ASM2009939v1	my_dir		rsync --copy-links --recursive --times --verbose rsync://ftp.ncbi.nlm.nih.gov/genomes/all/GCA/020/099/395/GCA_020099395.1_ASM2009939v1 my_dir
rsync --copy-links --recursive --times --verbose rsync://	ftp.ncbi.nlm.nih.gov/genomes/all/GCA/020/162/115/GCA_020162115.1_ASM2016211v1	my_dir		rsync --copy-links --recursive --times --verbose rsync://ftp.ncbi.nlm.nih.gov/genomes/all/GCA/020/162/115/GCA_020162115.1_ASM2016211v1 my_dir
rsync --copy-links --recursive --times --verbose rsync://	ftp.ncbi.nlm.nih.gov/genomes/all/GCA/021/654/655/GCA_021654655.1_ASM2165465v1	my_dir		rsync --copy-links --recursive --times --verbose rsync://ftp.ncbi.nlm.nih.gov/genomes/all/GCA/021/654/655/GCA_021654655.1_ASM2165465v1 my_dir
rsync --copy-links --recursive --times --verbose rsync://	ftp.ncbi.nlm.nih.gov/genomes/all/GCA/022/530/585/GCA_022530585.1_ASM2253058v1	my_dir		rsync --copy-links --recursive --times --verbose rsync://ftp.ncbi.nlm.nih.gov/genomes/all/GCA/022/530/585/GCA_022530585.1_ASM2253058v1 my_dir
rsync --copy-links --recursive --times --verbose rsync://	ftp.ncbi.nlm.nih.gov/genomes/all/GCA/022/701/275/GCA_022701275.1_ASM2270127v1	my_dir		rsync --copy-links --recursive --times --verbose rsync://ftp.ncbi.nlm.nih.gov/genomes/all/GCA/022/701/275/GCA_022701275.1_ASM2270127v1 my_dir
rsync --copy-links --recursive --times --verbose rsync://	ftp.ncbi.nlm.nih.gov/genomes/all/GCA/023/016/405/GCA_023016405.1_ASM2301640v1	my_dir		rsync --copy-links --recursive --times --verbose rsync://ftp.ncbi.nlm.nih.gov/genomes/all/GCA/023/016/405/GCA_023016405.1_ASM2301640v1 my_dir
rsync --copy-links --recursive --times --verbose rsync://	ftp.ncbi.nlm.nih.gov/genomes/all/GCA/023/213/235/GCA_023213235.1_ASM2321323v1	my_dir		rsync --copy-links --recursive --times --verbose rsync://ftp.ncbi.nlm.nih.gov/genomes/all/GCA/023/213/235/GCA_023213235.1_ASM2321323v1 my_dir
rsync --copy-links --recursive --times --verbose rsync://	ftp.ncbi.nlm.nih.gov/genomes/all/GCA/023/898/465/GCA_023898465.1_ASM2389846v1	my_dir		rsync --copy-links --recursive --times --verbose rsync://ftp.ncbi.nlm.nih.gov/genomes/all/GCA/023/898/465/GCA_023898465.1_ASM2389846v1 my_dir
rsync --copy-links --recursive --times --verbose rsync://	ftp.ncbi.nlm.nih.gov/genomes/all/GCA/023/898/645/GCA_023898645.1_ASM2389864v1	my_dir		rsync --copy-links --recursive --times --verbose rsync://ftp.ncbi.nlm.nih.gov/genomes/all/GCA/023/898/645/GCA_023898645.1_ASM2389864v1 my_dir
rsync --copy-links --recursive --times --verbose rsync://	ftp.ncbi.nlm.nih.gov/genomes/all/GCA/900/097/105/GCA_900097105.1_WK001	my_dir		rsync --copy-links --recursive --times --verbose rsync://ftp.ncbi.nlm.nih.gov/genomes/all/GCA/900/097/105/GCA_900097105.1_WK001 my_dir
rsync --copy-links --recursive --times --verbose rsync://	ftp.ncbi.nlm.nih.gov/genomes/all/GCA/900/169/565/GCA_900169565.1_NSJP_Ch1	my_dir		rsync --copy-links --recursive --times --verbose rsync://ftp.ncbi.nlm.nih.gov/genomes/all/GCA/900/169/565/GCA_900169565.1_NSJP_Ch1 my_dir
rsync --copy-links --recursive --times --verbose rsync://	ftp.ncbi.nlm.nih.gov/genomes/all/GCA/900/184/705/GCA_900184705.1_CAMBI-1	my_dir		rsync --copy-links --recursive --times --verbose rsync://ftp.ncbi.nlm.nih.gov/genomes/all/GCA/900/184/705/GCA_900184705.1_CAMBI-1 my_dir
rsync --copy-links --recursive --times --verbose rsync://	ftp.ncbi.nlm.nih.gov/genomes/all/GCA/900/187/105/GCA_900187105.1_50618_F01	my_dir		rsync --copy-links --recursive --times --verbose rsync://ftp.ncbi.nlm.nih.gov/genomes/all/GCA/900/187/105/GCA_900187105.1_50618_F01 my_dir
rsync --copy-links --recursive --times --verbose rsync://	ftp.ncbi.nlm.nih.gov/genomes/all/GCA/900/474/605/GCA_900474605.1_41594_C01	my_dir		rsync --copy-links --recursive --times --verbose rsync://ftp.ncbi.nlm.nih.gov/genomes/all/GCA/900/474/605/GCA_900474605.1_41594_C01 my_dir
rsync --copy-links --recursive --times --verbose rsync://	ftp.ncbi.nlm.nih.gov/genomes/all/GCA/900/637/025/GCA_900637025.1_46338_H01	my_dir		rsync --copy-links --recursive --times --verbose rsync://ftp.ncbi.nlm.nih.gov/genomes/all/GCA/900/637/025/GCA_900637025.1_46338_H01 my_dir
rsync --copy-links --recursive --times --verbose rsync://	ftp.ncbi.nlm.nih.gov/genomes/all/GCA/000/691/605/GCA_000691605.1_ASM69160v1	my_dir		rsync --copy-links --recursive --times --verbose rsync://ftp.ncbi.nlm.nih.gov/genomes/all/GCA/000/691/605/GCA_000691605.1_ASM69160v1 my_dir
rsync --copy-links --recursive --times --verbose rsync://	ftp.ncbi.nlm.nih.gov/genomes/all/GCA/004/135/735/GCA_004135735.1_ASM413573v1	my_dir		rsync --copy-links --recursive --times --verbose rsync://ftp.ncbi.nlm.nih.gov/genomes/all/GCA/004/135/735/GCA_004135735.1_ASM413573v1 my_dir
rsync --copy-links --recursive --times --verbose rsync://	ftp.ncbi.nlm.nih.gov/genomes/all/GCA/008/120/875/GCA_008120875.1_ASM812087v1	my_dir		rsync --copy-links --recursive --times --verbose rsync://ftp.ncbi.nlm.nih.gov/genomes/all/GCA/008/120/875/GCA_008120875.1_ASM812087v1 my_dir
rsync --copy-links --recursive --times --verbose rsync://	ftp.ncbi.nlm.nih.gov/genomes/all/GCA/020/827/275/GCA_020827275.1_ASM2082727v1	my_dir		rsync --copy-links --recursive --times --verbose rsync://ftp.ncbi.nlm.nih.gov/genomes/all/GCA/020/827/275/GCA_020827275.1_ASM2082727v1 my_dir
rsync --copy-links --recursive --times --verbose rsync://	ftp.ncbi.nlm.nih.gov/genomes/all/GCA/000/025/945/GCA_000025945.1_ASM2594v1	my_dir		rsync --copy-links --recursive --times --verbose rsync://ftp.ncbi.nlm.nih.gov/genomes/all/GCA/000/025/945/GCA_000025945.1_ASM2594v1 my_dir
rsync --copy-links --recursive --times --verbose rsync://	ftp.ncbi.nlm.nih.gov/genomes/all/GCA/018/860/445/GCA_018860445.1_ASM1886044v1	my_dir		rsync --copy-links --recursive --times --verbose rsync://ftp.ncbi.nlm.nih.gov/genomes/all/GCA/018/860/445/GCA_018860445.1_ASM1886044v1 my_dir
rsync --copy-links --recursive --times --verbose rsync://	ftp.ncbi.nlm.nih.gov/genomes/all/GCA/000/013/665/GCA_000013665.1_ASM1366v1	my_dir		rsync --copy-links --recursive --times --verbose rsync://ftp.ncbi.nlm.nih.gov/genomes/all/GCA/000/013/665/GCA_000013665.1_ASM1366v1 my_dir
rsync --copy-links --recursive --times --verbose rsync://	ftp.ncbi.nlm.nih.gov/genomes/all/GCA/017/298/715/GCA_017298715.1_ASM1729871v1	my_dir		rsync --copy-links --recursive --times --verbose rsync://ftp.ncbi.nlm.nih.gov/genomes/all/GCA/017/298/715/GCA_017298715.1_ASM1729871v1 my_dir
rsync --copy-links --recursive --times --verbose rsync://	ftp-ncbi-nlm-nih-gov.ezproxy.auckland.ac.nz/genomes/all/GCF/000/691/605/GCF_000691605.1_ASM69160v1/	/Users/nmat471/Downloads/MotA_novel_clade/GCF_000691605.1		rsync --copy-links --recursive --times --verbose rsync://ftp-ncbi-nlm-nih-gov.ezproxy.auckland.ac.nz/genomes/all/GCF/000/691/605/GCF_000691605.1_ASM69160v1//Users/nmat471/Downloads/MotA_novel_clade/GCF_000691605.1
